# Supplementary material for: Sociodemographic, clinical, and psychosocial factors associated with depression among type 2 diabetic outpatients in Black Lion General Specialized Hospital, Addis Ababa, Ethiopia: a cross-sectional study
Source: BMC Psychiatry. 2016 Apr 15;16:103. doi: 10.1186/s12888-016-0809-6 (PMC4833927; doi:10.1186/s12888-016-0809-6)
Supplement: Additional file 1: — This is a cleaned comma delimited (*.csv) dataset titled “Patients sociodemographic, clinical, psychosocial, and depressive symptom raw data”. It comprises patients’ sociodemographic, clinical, psychosocial, and depressive symptoms information. All data was anonymized. (CSV 87 kb) [file 12888_2016_809_MOESM1_ESM.csv]

Summary measuures	Current age	Age at diagnosis	Monlthly income	weight	waist circuference	height	fasting blood glucose level	body mass index	duration of diabetes	Number of prescribed medication administration per day	Duration of diabetes treatment	PHQ scoresum	Diabetes treatment regimen	Cardiovascular disease	Diabetic retinopathy	Diabetic nephropathy	Negative life event	Poor social support	Fear of diabetic complication and death	high health care cost	Diabetic neuropathy	Little interest or pleasure in doing things	Feeling down, depressed, or hopeless	Trouble falling or staying asleep, or sleeping too much	Feeling tired or having little energy	Poor appetite or overeating	Feeling bad about yourself	Trouble concentrating on things	Moving or speaking so slowly that other people could	Thoughts that you hurting yourself in some way	How difficult have these problems (if you check any of the 9 symptoms)	Doing physical activity	Sexual dysfunction	Respiratory disease	Renal disease	Neurologic disease	Other comorbidity	Physical disability	Monthly family income	Waist circumference	Number of co-morbidity	Body Mass Index	Fasting blood glucose	Pill burden	Duration of diabetes (from the time of diagnosis)	Duration of diabetes treatment	Number of diabetic complication	Current age	Age at diagnosis of diabetes
												17	Oral hypoglycemic	No	Yes	No	No	Yes	Yes	Yes	No	Several days	Nearly every day	Nearly every day	Nearly every day	Several days	Nearly every day	Nearly every day	Not at all	Not at all	Extremly difficult	No	No	No	No	No	Yes	Yes	<=650ETB	>=95cm	1 to 2	25.0 to 29.9kg/m2	>=127mg/dl	5 to 6	9 to 16 years	9 to 16 years	1 to 2	>=65	>=50
												16	Single insulin	No	Yes	No	No	No	Yes	Yes	No	Several days	Nearly every day	Nearly every day	Nearly every day	Nearly every day	Nearly every day	Not at all	Not at all	Not at all	Extremly difficult	No	Yes	Yes	No	No	No	Yes	651-1400ETB	<95cm	1 to 2	<=24.9kg/m2	<=100mg/dl	<=4	9 to 16 years	9 to 16 years	1 to 2	<=59	<=44
												9	Single insulin	Yes	No	Yes	No	No	No	Yes	No	Not at all	Not at all	Nearly every day	More than half the days	Nearly every day	Not at all	Several days	Not at all	Not at all	Not difficult at all	No	No	No	No	No	No	No	<=650ETB	>=95cm	1 to 2	<=24.9kg/m2	>=127mg/dl	5 to 6	>=17 years	>=17 years	1 to 2	<=59	<=44
												5	Oral hypoglycemic	No	No	No	No	Yes	Yes	Yes	Yes	Not at all	Not at all	Nearly every day	Several days	Not at all	Several days	Not at all	Not at all	Not at all	Very difficult	Yes	No	No	No	No	Yes	Yes	>=1401ETB	>=95cm	1 to 2	<=24.9kg/m2	>=127mg/dl	5 to 6	<=8 years	<=8 years	1 to 2	<=59	>=50
												2	Oral hypoglycemic	No	No	No	No	Yes	Yes	Yes	No	Not at all	Not at all	Several days	Several days	Not at all	Not at all	Not at all	Not at all	Not at all	Not difficult at all	No	No	No	No	No	Yes	Yes	<=650ETB	<95cm	1 to 2	<=24.9kg/m2	>=127mg/dl	5 to 6	<=8 years	<=8 years	No diabetic complication	<=59	<=44
												8	Single insulin	Yes	No	No	No	No	No	No	Yes	Not at all	Not at all	Nearly every day	Nearly every day	More than half the days	Not at all	Not at all	Not at all	Not at all	Some what difficult	No	No	No	No	No	No	Yes	<=650ETB	>=95cm	1 to 2	25.0 to 29.9kg/m2	>=127mg/dl	5 to 6	9 to 16 years	9 to 16 years	1 to 2	>=65	>=50
												20	Single insulin	No	Yes	Yes	Yes	Yes	Yes	No	Yes	Nearly every day	Nearly every day	Nearly every day	Nearly every day	Nearly every day	Nearly every day	Several days	Several days	Not at all	Very difficult	No	Yes	No	No	No	Yes	Yes	>=1401ETB	>=95cm	1 to 2	25.0 to 29.9kg/m2	>=127mg/dl	<=4	9 to 16 years	9 to 16 years	>=3	<=59	<=44
												14	Single insulin	No	Yes	No	No	Yes	Yes	Yes	No	Not at all	Nearly every day	Nearly every day	Nearly every day	More than half the days	Nearly every day	Not at all	Not at all	Not at all	Not difficult at all	No	No	No	No	No	No	Yes	<=650ETB	<95cm	No co-morbid disease	<=24.9kg/m2	>=127mg/dl	<=4	>=17 years	>=17 years	No diabetic complication	<=59	<=44
												6	Oral hypoglycemic	No	No	No	No	No	Yes	Yes	No	Not at all	Not at all	Nearly every day	Nearly every day	Not at all	Not at all	Not at all	Not at all	Not at all	Not difficult at all	No	No	No	Yes	No	No	No	>=1401ETB	<95cm	1 to 2	<=24.9kg/m2	>=127mg/dl	5 to 6	>=17 years	>=17 years	No diabetic complication	>=65	<=44
												2	Single insulin	No	Yes	No	No	No	Yes	No	No	Several days	Not at all	Not at all	Several days	Not at all	Not at all	Not at all	Not at all	Not at all	Not difficult at all	Yes	Yes	No	No	No	Yes	No	>=1401ETB	>=95cm	1 to 2	25.0 to 29.9kg/m2	<=100mg/dl	<=4	9 to 16 years	9 to 16 years	>=3	60 to 64	45 to 49
												5	Insulin plus oral hypoglycemic	No	Yes	No	No	No	Yes	Yes	No	Several days	Not at all	Nearly every day	Several days	Not at all	Not at all	Not at all	Not at all	Not at all	Not difficult at all	No	Yes	No	No	No	No	No	>=1401ETB	>=95cm	No co-morbid disease	25.0 to 29.9kg/m2	>=127mg/dl	5 to 6	9 to 16 years	9 to 16 years	1 to 2	<=59	<=44
												3	Single insulin	No	Yes	No	Yes	No	No	Yes	No	Not at all	Not at all	Not at all	Nearly every day	Not at all	Not at all	Not at all	Not at all	Not at all	Not difficult at all	Yes	Yes	No	No	No	Yes	No	>=1401ETB	>=95cm	1 to 2	<=24.9kg/m2	<=100mg/dl	<=4	9 to 16 years	9 to 16 years	>=3	60 to 64	45 to 49
												0	Oral hypoglycemic	No	No	No	No	No	Yes	Yes	No	Not at all	Not at all	Not at all	Not at all	Not at all	Not at all	Not at all	Not at all	Not at all		No	Yes	No	No	No	No	No	>=1401ETB	>=95cm	No co-morbid disease	25.0 to 29.9kg/m2	>=127mg/dl	5 to 6	<=8 years	<=8 years	1 to 2	<=59	<=44
												3	Oral hypoglycemic	No	No	No	No	No	No	Yes	No	Not at all	Not at all	Several days	Several days	Several days	Not at all	Not at all	Not at all	Not at all	Not difficult at all	Yes	Yes	No	Yes	No	No	No	>=1401ETB	<95cm	1 to 2	<=24.9kg/m2	>=127mg/dl	5 to 6	9 to 16 years	9 to 16 years	1 to 2	>=65	>=50
												4	Single insulin	No	Yes	No	No	No	Yes	Yes	No	Not at all	Not at all	Not at all	Several days	Not at all	Nearly every day	Not at all	Not at all	Not at all	Very difficult	No	No	No	No	No	No	Yes	<=650ETB	>=95cm	No co-morbid disease	25.0 to 29.9kg/m2	>=127mg/dl	<=4	>=17 years	>=17 years	1 to 2	<=59	<=44
												8	Insulin plus oral hypoglycemic	No	No	Yes	Yes	No	Yes	Yes	No	Several days	Not at all	Nearly every day	Several days	Nearly every day	Not at all	Not at all	Not at all	Not at all	Not difficult at all	No	No	No	Yes	No	No	No	>=1401ETB	>=95cm	No co-morbid disease	>=30 kg/m2	>=127mg/dl	<=4	9 to 16 years	9 to 16 years	1 to 2	<=59	<=44
												7	Single insulin	No	Yes	Yes	Yes	Yes	Yes	Yes	No	Not at all	Several days	Nearly every day	Several days	Not at all	Several days	Several days	Not at all	Not at all	Some what difficult	No	No	No	No	No	No	Yes	<=650ETB	>=95cm	No co-morbid disease	>=30 kg/m2	<=100mg/dl	<=4	>=17 years	>=17 years	>=3	>=65	>=50
												13	Single insulin	No	No	No	No	No	Yes	Yes	No	More than half the days	Nearly every day	Nearly every day	Several days	Several days	Not at all	Nearly every day	Not at all	Not at all	Extremly difficult	No	Yes	No	No	No	No	No	>=1401ETB	<95cm	No co-morbid disease	<=24.9kg/m2	>=127mg/dl	<=4	<=8 years	<=8 years	1 to 2	<=59	<=44
												4	Oral hypoglycemic	Yes	Yes	No	No	Yes	Yes	Yes	No	More than half the days	Several days	Not at all	Not at all	Not at all	Not at all	Several days	Not at all	Not at all	Some what difficult	Yes	No	No	No	No	No	No	651-1400ETB	<95cm	1 to 2	<=24.9kg/m2	>=127mg/dl	>=7	<=8 years	<=8 years	1 to 2	<=59	<=44
												1	Oral hypoglycemic	No	No	Yes	No	No	Yes	No	No	Not at all	Not at all	Not at all	Several days	Not at all	Not at all	Not at all	Not at all	Not at all	Not difficult at all	No	No	Yes	No	No	No	No	<=650ETB	>=95cm	1 to 2	<=24.9kg/m2	>=127mg/dl	5 to 6	>=17 years	>=17 years	1 to 2	<=59	<=44
												0	Oral hypoglycemic	No	Yes	No	No	No	Yes	Yes	No	Not at all	Not at all	Not at all	Not at all	Not at all	Not at all	Not at all	Not at all	Not at all		Yes	No	No	No	No	No	No	>=1401ETB	>=95cm	1 to 2	25.0 to 29.9kg/m2	>=127mg/dl	5 to 6	<=8 years	<=8 years	1 to 2	<=59	45 to 49
												3	Oral hypoglycemic	No	Yes	Yes	No	No	Yes	No	No	Not at all	Not at all	Several days	Several days	Several days	Not at all	Not at all	Not at all	Not at all	Some what difficult	No	Yes	No	No	No	Yes	Yes	>=1401ETB	<95cm	1 to 2	<=24.9kg/m2	>=127mg/dl	5 to 6	9 to 16 years	9 to 16 years	>=3	>=65	>=50
												9	Single insulin	No	Yes	Yes	No	No	Yes	Yes	Yes	Nearly every day	Not at all	Not at all	Nearly every day	Nearly every day	Not at all	Not at all	Not at all	Not at all	Some what difficult	No	No	No	Yes	No	No	Yes	651-1400ETB	>=95cm	1 to 2	25.0 to 29.9kg/m2	101-126mg/dl	<=4	>=17 years	>=17 years	>=3	<=59	<=44
												1	Oral hypoglycemic	No	Yes	No	Yes	No	No	Yes	No	Not at all	Not at all	Not at all	Several days	Not at all	Not at all	Not at all	Not at all	Not at all	Not difficult at all	No	Yes	No	No	No	No	No	>=1401ETB	<95cm	No co-morbid disease	<=24.9kg/m2	101-126mg/dl	5 to 6	>=17 years	>=17 years	1 to 2	>=65	<=44
												3	Single insulin	Yes	Yes	No	No	Yes	No	Yes	No	Not at all	Not at all	Not at all	Nearly every day	Not at all	Not at all	Not at all	Not at all	Not at all	Not difficult at all	Yes	No	No	No	No	No	Yes	<=650ETB	>=95cm	1 to 2	25.0 to 29.9kg/m2	>=127mg/dl	<=4	9 to 16 years	9 to 16 years	1 to 2	60 to 64	45 to 49
												0	Oral hypoglycemic	Yes	No	No	Yes	No	Yes	No	No	Not at all	Not at all	Not at all	Not at all	Not at all	Not at all	Not at all	Not at all	Not at all		No	No	No	No	No	No	Yes	>=1401ETB	>=95cm	1 to 2	<=24.9kg/m2	101-126mg/dl	>=7	<=8 years	<=8 years	1 to 2	>=65	>=50
												2	Single insulin	Yes	Yes	No	No	Yes	Yes	Yes	No	Not at all	Not at all	Several days	Several days	Not at all	Not at all	Not at all	Not at all	Not at all	Not difficult at all	No	No	No	No	No	No	No	<=650ETB	>=95cm	1 to 2	25.0 to 29.9kg/m2	101-126mg/dl	5 to 6	>=17 years	>=17 years	1 to 2	60 to 64	<=44
												1	Single insulin	No	No	No	Yes	No	Yes	Yes	No	Not at all	Several days	Not at all	Not at all	Not at all	Not at all	Not at all	Not at all	Not at all	Not difficult at all	No	Yes	No	No	No	Yes	No	>=1401ETB	>=95cm	1 to 2	>=30 kg/m2	101-126mg/dl	<=4	9 to 16 years	9 to 16 years	1 to 2	<=59	<=44
												3	Single insulin	Yes	Yes	No	No	No	No	Yes	Yes	Not at all	Not at all	Several days	Several days	Several days	Not at all	Not at all	Not at all	Not at all	Some what difficult	No	Yes	Yes	No	No	No	Yes	>=1401ETB	>=95cm	>=3	<=24.9kg/m2	<=100mg/dl	5 to 6	>=17 years	>=17 years	1 to 2	<=59	<=44
												1	Single insulin	Yes	Yes	No	Yes	No	Yes	Yes	Yes	Not at all	Not at all	Not at all	Not at all	Several days	Not at all	Not at all	Not at all	Not at all	Some what difficult	No	No	No	No	No	No	No	>=1401ETB	>=95cm	1 to 2	<=24.9kg/m2	<=100mg/dl	5 to 6	9 to 16 years	9 to 16 years	1 to 2	60 to 64	45 to 49
												0	Single insulin	Yes	Yes	Yes	No	No	Yes	Yes	Yes	Not at all	Not at all	Not at all	Not at all	Not at all	Not at all	Not at all	Not at all	Not at all		No	No	No	Yes	No	No	Yes	>=1401ETB	>=95cm	1 to 2	25.0 to 29.9kg/m2	<=100mg/dl	5 to 6	>=17 years	>=17 years	>=3	>=65	<=44
												8	Oral hypoglycemic	No	No	No	Yes	Yes	Yes	Yes	No	Not at all	Not at all	Nearly every day	Several days	Nearly every day	Not at all	Several days	Not at all	Not at all	Some what difficult	Yes	No	No	No	No	No	No	<=650ETB	>=95cm	No co-morbid disease	<=24.9kg/m2	<=100mg/dl	5 to 6	<=8 years	<=8 years	No diabetic complication	<=59	45 to 49
												3	Combined insulin	No	No	No	No	No	Yes	Yes	No	Not at all	Nearly every day	Not at all	Not at all	Not at all	Not at all	Not at all	Not at all	Not at all	Not difficult at all	Yes	Yes	No	No	No	No	No	>=1401ETB	>=95cm	No co-morbid disease	25.0 to 29.9kg/m2	>=127mg/dl	<=4	9 to 16 years	9 to 16 years	No diabetic complication	<=59	<=44
												0	Combined insulin	No	No	No	Yes	No	Yes	Yes	No	Not at all	Not at all	Not at all	Not at all	Not at all	Not at all	Not at all	Not at all	Not at all		No	No	No	No	No	No	No	651-1400ETB	<95cm	No co-morbid disease	<=24.9kg/m2	<=100mg/dl	<=4	<=8 years	<=8 years	No diabetic complication	<=59	<=44
												2	Insulin plus oral hypoglycemic	No	Yes	Yes	No	Yes	Yes	Yes	No	Not at all	Not at all	Several days	Several days	Not at all	Not at all	Not at all	Not at all	Not at all	Not difficult at all	No	No	No	No	No	No	Yes	<=650ETB	>=95cm	No co-morbid disease	>=30 kg/m2	>=127mg/dl	<=4	>=17 years	>=17 years	1 to 2	<=59	<=44
												11	Oral hypoglycemic	No	Yes	No	No	Yes	Yes	Yes	No	Not at all	Not at all	Several days	Nearly every day	Several days	Nearly every day	Not at all	Not at all	Nearly every day	Very difficult	No	No	No	No	No	No	Yes	<=650ETB	>=95cm	No co-morbid disease	25.0 to 29.9kg/m2	101-126mg/dl	5 to 6	<=8 years	<=8 years	1 to 2	>=65	>=50
												3	Insulin plus oral hypoglycemic	Yes	Yes	Yes	No	No	Yes	Yes	Yes	Not at all	Not at all	Several days	Several days	Not at all	Several days	Not at all	Not at all	Not at all	Not difficult at all	No	No	No	No	No	Yes	Yes	<=650ETB	>=95cm	>=3	<=24.9kg/m2	>=127mg/dl	>=7	>=17 years	>=17 years	>=3	>=65	45 to 49
												11	Single insulin	Yes	Yes	Yes	No	Yes	Yes	Yes	Yes	Not at all	Nearly every day	Nearly every day	Nearly every day	Several days	Several days	Not at all	Not at all	Not at all	Some what difficult	Yes	No	No	No	No	No	No	<=650ETB	>=95cm	1 to 2	25.0 to 29.9kg/m2	>=127mg/dl	5 to 6	>=17 years	>=17 years	1 to 2	>=65	>=50
												11	Oral hypoglycemic	Yes	Yes	No	No	Yes	Yes	Yes	Yes	Not at all	Nearly every day	Several days	Nearly every day	Several days	Nearly every day	Not at all	Not at all	Not at all	Very difficult	No	No	No	No	Yes	Yes	Yes	<=650ETB	>=95cm	1 to 2	>=30 kg/m2	<=100mg/dl	>=7	9 to 16 years	9 to 16 years	>=3	<=59	<=44
												4	Single insulin	Yes	Yes	Yes	No	No	Yes	Yes	Yes	Several days	Several days	Not at all	Several days	Not at all	Several days	Not at all	Not at all	Not at all	Some what difficult	No	Yes	No	No	No	Yes	Yes	>=1401ETB	>=95cm	1 to 2	25.0 to 29.9kg/m2	101-126mg/dl	5 to 6	>=17 years	>=17 years	>=3	60 to 64	<=44
												8	Single insulin	Yes	Yes	Yes	Yes	No	Yes	Yes	Yes	Several days	Several days	Several days	Nearly every day	Several days	Several days	Not at all	Not at all	Not at all	Very difficult	No	No	No	No	No	No	Yes	<=650ETB	>=95cm	1 to 2	25.0 to 29.9kg/m2	<=100mg/dl	5 to 6	<=8 years	<=8 years	>=3	>=65	>=50
												6	Single insulin	Yes	Yes	No	No	No	Yes	Yes	No	Several days	Nearly every day	Not at all	Several days	Not at all	Several days	Not at all	Not at all	Not at all	Some what difficult	No	No	No	No	No	Yes	Yes	>=1401ETB	>=95cm	>=3	25.0 to 29.9kg/m2	>=127mg/dl	>=7	9 to 16 years	9 to 16 years	1 to 2	<=59	<=44
												15	Single insulin	No	Yes	Yes	Yes	No	Yes	No	No	More than half the days	Nearly every day	Nearly every day	Nearly every day	Nearly every day	Several days	Not at all	Not at all	Not at all	Very difficult	Yes	No	No	Yes	No	Yes	Yes	<=650ETB	>=95cm	1 to 2	25.0 to 29.9kg/m2	>=127mg/dl	<=4	9 to 16 years	9 to 16 years	1 to 2	<=59	45 to 49
												6	Oral hypoglycemic	Yes	Yes	Yes	No	No	Yes	No	Yes	Nearly every day	Not at all	Several days	Several days	Several days	Not at all	Not at all	Not at all	Not at all	Extremly difficult	No	Yes	No	No	No	Yes	Yes	<=650ETB	<95cm	>=3	<=24.9kg/m2	>=127mg/dl	>=7	>=17 years	>=17 years	>=3	<=59	<=44
												11	Oral hypoglycemic	Yes	Yes	Yes	No	Yes	Yes	Yes	Yes	Nearly every day	Nearly every day	Several days	Several days	Not at all	Several days	Several days	Not at all	Several days	Very difficult	No	No	No	No	No	No	Yes	<=650ETB	<95cm	1 to 2	25.0 to 29.9kg/m2	>=127mg/dl	>=7	9 to 16 years	9 to 16 years	>=3	<=59	<=44
												3	Single insulin	Yes	Yes	No	Yes	No	Yes	Yes	Yes	More than half the days	Not at all	Not at all	Several days	Not at all	Not at all	Not at all	Not at all	Not at all	Some what difficult	No	Yes	No	No	No	No	Yes	651-1400ETB	>=95cm	1 to 2	<=24.9kg/m2	>=127mg/dl	5 to 6	9 to 16 years	9 to 16 years	>=3	<=59	<=44
												1	Single insulin	Yes	Yes	No	No	No	Yes	Yes	Yes	Not at all	Not at all	Not at all	Not at all	Several days	Not at all	Not at all	Not at all	Not at all		No	No	No	No	No	No	Yes	<=650ETB	>=95cm	1 to 2	25.0 to 29.9kg/m2	101-126mg/dl	5 to 6	<=8 years	<=8 years	1 to 2	60 to 64	>=50
												6	Oral hypoglycemic	Yes	Yes	Yes	Yes	Yes	Yes	No	No	More than half the days	More than half the days	Not at all	Several days	Not at all	Several days	Not at all	Not at all	Not at all	Some what difficult	Yes	No	No	Yes	No	No	No	>=1401ETB	>=95cm	1 to 2	<=24.9kg/m2	<=100mg/dl	>=7	<=8 years	<=8 years	1 to 2	<=59	>=50
												5	Insulin plus oral hypoglycemic	No	Yes	Yes	Yes	No	Yes	Yes	No	Not at all	Not at all	Nearly every day	Several days	Several days	Not at all	Not at all	Not at all	Not at all	Some what difficult	Yes	No	No	No	No	Yes	Yes	<=650ETB	>=95cm	1 to 2	25.0 to 29.9kg/m2	>=127mg/dl	<=4	<=8 years	<=8 years	1 to 2	<=59	<=44
												2	Oral hypoglycemic	No	Yes	No	No	No	Yes	Yes	No	Not at all	Not at all	Not at all	Several days	Several days	Not at all	Not at all	Not at all	Not at all	Not difficult at all	No	No	No	No	No	No	Yes	<=650ETB	>=95cm	No co-morbid disease	>=30 kg/m2	>=127mg/dl	5 to 6	>=17 years	>=17 years	No diabetic complication	>=65	>=50
												1	Single insulin	No	Yes	No	No	No	Yes	Yes	Yes	Not at all	Not at all	Not at all	Several days	Not at all	Not at all	Not at all	Not at all	Not at all	Not difficult at all	No	Yes	No	No	No	No	Yes	<=650ETB	<95cm	No co-morbid disease	<=24.9kg/m2	<=100mg/dl	<=4	<=8 years	<=8 years	>=3	<=59	45 to 49
												3	Insulin plus oral hypoglycemic	No	Yes	No	No	No	Yes	No	No	Not at all	Not at all	Not at all	Not at all	Nearly every day	Not at all	Not at all	Not at all	Not at all	Some what difficult	No	No	No	No	No	No	Yes	<=650ETB	>=95cm	No co-morbid disease	<=24.9kg/m2	>=127mg/dl	<=4	>=17 years	>=17 years	No diabetic complication	<=59	<=44
												4	Oral hypoglycemic	Yes	Yes	Yes	Yes	Yes	Yes	Yes	No	Nearly every day	Not at all	Not at all	Several days	Not at all	Not at all	Not at all	Not at all	Not at all	Not difficult at all	Yes	No	No	No	No	No	No	651-1400ETB	<95cm	1 to 2	<=24.9kg/m2	>=127mg/dl	>=7	9 to 16 years	9 to 16 years	>=3	>=65	>=50
												4	Oral hypoglycemic	Yes	Yes	No	Yes	No	Yes	Yes	Yes	Not at all	Not at all	Several days	Several days	Several days	Several days	Not at all	Not at all	Not at all	Some what difficult	No	Yes	No	No	No	No	Yes	651-1400ETB	<95cm	1 to 2	<=24.9kg/m2	>=127mg/dl	>=7	<=8 years	<=8 years	>=3	<=59	>=50
												2	Single insulin	Yes	Yes	No	No	No	Yes	Yes	No	Not at all	Not at all	Several days	Several days	Not at all	Not at all	Not at all	Not at all	Not at all	Some what difficult	Yes	Yes	No	No	No	No	Yes	<=650ETB	>=95cm	1 to 2	25.0 to 29.9kg/m2	101-126mg/dl	5 to 6	<=8 years	<=8 years	1 to 2	<=59	45 to 49
												9	Single insulin	No	No	Yes	Yes	Yes	Yes	No	No	Not at all	More than half the days	More than half the days	Nearly every day	Several days	Several days	Not at all	Not at all	Not at all	Some what difficult	No	No	No	No	No	No	No	<=650ETB	<95cm	No co-morbid disease	<=24.9kg/m2	>=127mg/dl	<=4	<=8 years	<=8 years	1 to 2	<=59	<=44
												14	Single insulin	No	Yes	No	Yes	Yes	Yes	Yes	No	Several days	Several days	Nearly every day	Several days	Nearly every day	More than half the days	Nearly every day	Not at all	Not at all	Very difficult	No	Yes	No	No	No	No	No	651-1400ETB	>=95cm	No co-morbid disease	>=30 kg/m2	>=127mg/dl	<=4	<=8 years	<=8 years	1 to 2	<=59	<=44
												3	Oral hypoglycemic	Yes	Yes	No	No	No	No	No	No	Not at all	Not at all	Several days	Several days	Not at all	Not at all	Several days	Not at all	Not at all	Not difficult at all	No	No	No	No	No	No	Yes	<=650ETB	>=95cm	1 to 2	>=30 kg/m2	>=127mg/dl	>=7	<=8 years	<=8 years	1 to 2	<=59	>=50
												2	Oral hypoglycemic	No	No	No	No	Yes	No	Yes	No	Not at all	Not at all	Not at all	Not at all	More than half the days	Not at all	Not at all	Not at all	Not at all	Some what difficult	Yes	Yes	No	No	No	No	No	<=650ETB	<95cm	No co-morbid disease	<=24.9kg/m2	<=100mg/dl	5 to 6	<=8 years	<=8 years	1 to 2	60 to 64	>=50
												13	Single insulin	No	Yes	No	No	No	Yes	Yes	No	Not at all	Several days	Nearly every day	Nearly every day	Nearly every day	Nearly every day	Not at all	Not at all	Not at all	Some what difficult	No	No	No	No	No	No	Yes	<=650ETB	<95cm	No co-morbid disease	<=24.9kg/m2	>=127mg/dl	<=4	9 to 16 years	9 to 16 years	1 to 2	<=59	<=44
												6	Oral hypoglycemic	Yes	Yes	Yes	Yes	No	Yes	Yes	No	Not at all	Several days	Not at all	Several days	Several days	Not at all	Nearly every day	Not at all	Not at all	Some what difficult	No	Yes	No	No	No	No	Yes	>=1401ETB	<95cm	1 to 2	<=24.9kg/m2	>=127mg/dl	>=7	9 to 16 years	9 to 16 years	>=3	<=59	<=44
												5	Insulin plus oral hypoglycemic	No	No	No	Yes	Yes	Yes	Yes	Yes	Not at all	Several days	More than half the days	Several days	Not at all	Several days	Not at all	Not at all	Not at all	Some what difficult	Yes	Yes	No	No	No	No	No	651-1400ETB	<95cm	No co-morbid disease	25.0 to 29.9kg/m2	>=127mg/dl	<=4	9 to 16 years	9 to 16 years	1 to 2	<=59	<=44
												7	Single insulin	Yes	Yes	Yes	No	Yes	No	No	Yes	Not at all	Several days	Not at all	Nearly every day	Nearly every day	Not at all	Not at all	Not at all	Not at all	Some what difficult	No	No	No	No	No	Yes	Yes	<=650ETB	>=95cm	1 to 2	>=30 kg/m2	>=127mg/dl	5 to 6	>=17 years	>=17 years	>=3	>=65	<=44
												5	Single insulin	Yes	Yes	Yes	Yes	No	Yes	No	No	Several days	Not at all	Several days	Several days	Several days	Several days	Not at all	Not at all	Not at all	Very difficult	No	No	No	No	No	No	Yes	>=1401ETB	>=95cm	1 to 2	>=30 kg/m2	>=127mg/dl	5 to 6	>=17 years	>=17 years	1 to 2	>=65	<=44
												11	Single insulin	Yes	Yes	No	No	No	Yes	No	Yes	Not at all	Several days	Several days	Nearly every day	Nearly every day	Nearly every day	Not at all	Not at all	Not at all	Some what difficult	No	No	No	No	No	Yes	Yes	<=650ETB	<95cm	1 to 2	<=24.9kg/m2	101-126mg/dl	5 to 6	>=17 years	>=17 years	1 to 2	60 to 64	<=44
												3	Single insulin	No	Yes	No	No	No	No	Yes	No	Not at all	Several days	Not at all	Not at all	Several days	Not at all	Several days	Not at all	Not at all	Some what difficult	No	No	No	No	No	No	No	<=650ETB	>=95cm	No co-morbid disease	25.0 to 29.9kg/m2	>=127mg/dl	<=4	>=17 years	>=17 years	1 to 2	<=59	<=44
												6	Single insulin	Yes	Yes	Yes	No	No	Yes	Yes	Yes	Not at all	Not at all	Nearly every day	Nearly every day	Not at all	Not at all	Not at all	Not at all	Not at all	Very difficult	No	No	No	No	No	Yes	Yes	<=650ETB	>=95cm	1 to 2	25.0 to 29.9kg/m2	>=127mg/dl	5 to 6	>=17 years	>=17 years	>=3	>=65	<=44
												1	Oral hypoglycemic	Yes	Yes	Yes	No	No	Yes	Yes	No	Not at all	Not at all	Not at all	Several days	Not at all	Not at all	Not at all	Not at all	Not at all	Not difficult at all	No	No	No	No	No	No	Yes	<=650ETB	>=95cm	1 to 2	25.0 to 29.9kg/m2	>=127mg/dl	>=7	9 to 16 years	9 to 16 years	>=3	>=65	>=50
												13	Insulin plus oral hypoglycemic	Yes	Yes	Yes	Yes	Yes	Yes	No	Yes	Nearly every day	Several days	Several days	Several days	Nearly every day	Nearly every day	Several days	Not at all	Not at all	Very difficult	No	No	No	No	No	No	Yes	<=650ETB	>=95cm	1 to 2	<=24.9kg/m2	>=127mg/dl	5 to 6	9 to 16 years	9 to 16 years	>=3	<=59	<=44
												5	Combined insulin	No	No	No	Yes	Yes	I don't know	No	Yes	Not at all	Several days	Nearly every day	Not at all	Not at all	Several days	Not at all	Not at all	Not at all	Some what difficult	No	No	No	No	No	No	Yes	651-1400ETB	>=95cm	No co-morbid disease	25.0 to 29.9kg/m2	>=127mg/dl	<=4	9 to 16 years	9 to 16 years	1 to 2	60 to 64	>=50
												2	Oral hypoglycemic	No	Yes	No	Yes	No	Yes	Yes	No	Not at all	Not at all	Several days	Several days	Not at all	Not at all	Not at all	Not at all	Not at all	Not difficult at all	Yes	Yes	No	No	No	No	Yes	>=1401ETB	<95cm	No co-morbid disease	<=24.9kg/m2	>=127mg/dl	>=7	9 to 16 years	9 to 16 years	1 to 2	<=59	<=44
												4	Single insulin	No	No	No	No	No	No	Yes	No	Not at all	Several days	Several days	Several days	Several days	Not at all	Not at all	Not at all	Not at all	Some what difficult	No	No	No	No	No	No	Yes	<=650ETB	>=95cm	No co-morbid disease	>=30 kg/m2	>=127mg/dl	<=4	<=8 years	<=8 years	No diabetic complication	<=59	>=50
												7	Oral hypoglycemic	No	Yes	No	No	No	Yes	Yes	Yes	Several days	Several days	Not at all	Several days	Several days	Not at all	Nearly every day	Not at all	Not at all	Some what difficult	No	No	No	No	No	No	No	651-1400ETB	>=95cm	No co-morbid disease	25.0 to 29.9kg/m2	>=127mg/dl	>=7	<=8 years	<=8 years	1 to 2	<=59	<=44
												4	Single insulin	Yes	Yes	Yes	No	Yes	Yes	Yes	Yes	Not at all	Not at all	Several days	Several days	Several days	Several days	Not at all	Not at all	Not at all	Not difficult at all	No	No	Yes	No	No	Yes	Yes	651-1400ETB	>=95cm	>=3	<=24.9kg/m2	<=100mg/dl	5 to 6	>=17 years	>=17 years	>=3	60 to 64	<=44
												1	Single insulin	No	No	No	No	No	Yes	Yes	No	Not at all	Several days	Not at all	Not at all	Not at all	Not at all	Not at all	Not at all	Not at all	Some what difficult	No	Yes	No	No	No	No	No	>=1401ETB	<95cm	No co-morbid disease	<=24.9kg/m2	>=127mg/dl	<=4	9 to 16 years	9 to 16 years	1 to 2	<=59	<=44
												0	Single insulin	Yes	Yes	Yes	Yes	No	No	Yes	Yes	Not at all	Not at all	Not at all	Not at all	Not at all	Not at all	Not at all	Not at all	Not at all		No	No	No	No	No	No	Yes	<=650ETB	>=95cm	1 to 2	>=30 kg/m2	>=127mg/dl	5 to 6	9 to 16 years	9 to 16 years	>=3	60 to 64	45 to 49
												16	Single insulin	No	Yes	No	Yes	Yes	Yes	Yes	No	More than half the days	More than half the days	Several days	Several days	Nearly every day	Nearly every day	Several days	Not at all	Nearly every day	Very difficult	No	Yes	No	No	No	No	No	651-1400ETB	<95cm	No co-morbid disease	<=24.9kg/m2	101-126mg/dl	<=4	<=8 years	<=8 years	1 to 2	<=59	<=44
												9	Single insulin	Yes	Yes	Yes	Yes	No	No	Yes	Yes	Nearly every day	Several days	Not at all	Several days	More than half the days	Several days	Several days	Not at all	Not at all	Very difficult	No	No	No	No	No	No	Yes	<=650ETB	>=95cm	1 to 2	>=30 kg/m2	>=127mg/dl	5 to 6	>=17 years	>=17 years	>=3	<=59	<=44
												8	Single insulin	No	No	No	Yes	Yes	No	Yes	No	More than half the days	Several days	Several days	Several days	Several days	Several days	Not at all	Not at all	Several days	Very difficult	No	Yes	No	No	No	No	No	<=650ETB	<95cm	No co-morbid disease	<=24.9kg/m2	>=127mg/dl	<=4	<=8 years	<=8 years	1 to 2	<=59	<=44
												2	Oral hypoglycemic	Yes	No	No	No	No	Yes	Yes	No	Several days	Not at all	Not at all	Not at all	Not at all	Several days	Not at all	Not at all	Not at all	Some what difficult	Yes	Yes	No	No	Yes	No	No	651-1400ETB	<95cm	1 to 2	25.0 to 29.9kg/m2	>=127mg/dl	>=7	<=8 years	<=8 years	1 to 2	<=59	>=50
												4	Single insulin	Yes	No	No	No	Yes	Yes	No	No	Not at all	Several days	Several days	Not at all	Several days	Not at all	Several days	Not at all	Not at all	Some what difficult	No	No	No	No	No	No	No	<=650ETB	<95cm	1 to 2	25.0 to 29.9kg/m2	>=127mg/dl	5 to 6	<=8 years	<=8 years	No diabetic complication	<=59	<=44
												3	Oral hypoglycemic	No	Yes	No	No	No	No	Yes	No	Several days	Several days	Not at all	Several days	Not at all	Not at all	Not at all	Not at all	Not at all	Some what difficult	No	Yes	No	No	No	No	No	<=650ETB	>=95cm	No co-morbid disease	25.0 to 29.9kg/m2	>=127mg/dl	>=7	<=8 years	<=8 years	1 to 2	<=59	<=44
												0	Combined insulin	Yes	Yes	No	No	No	Yes	Yes	Yes	Not at all	Not at all	Not at all	Not at all	Not at all	Not at all	Not at all	Not at all	Not at all		No	Yes	No	No	No	No	No	>=1401ETB	>=95cm	1 to 2	25.0 to 29.9kg/m2	>=127mg/dl	5 to 6	>=17 years	>=17 years	>=3	<=59	<=44
												8	Combined insulin	No	Yes	No	No	No	Yes	No	No	Not at all	Not at all	More than half the days	Nearly every day	Nearly every day	Not at all	Not at all	Not at all	Not at all	Very difficult	No	No	No	No	No	No	No	>=1401ETB	<95cm	No co-morbid disease	<=24.9kg/m2	101-126mg/dl	<=4	<=8 years	<=8 years	1 to 2	<=59	<=44
												8	Single insulin	Yes	Yes	Yes	No	Yes	Yes	No	Yes	Several days	Not at all	Nearly every day	Several days	Nearly every day	Not at all	Not at all	Not at all	Not at all	Very difficult	No	No	Yes	No	No	Yes	Yes	<=650ETB	>=95cm	>=3	<=24.9kg/m2	<=100mg/dl	5 to 6	<=8 years	<=8 years	>=3	>=65	>=50
												4	Single insulin	No	Yes	Yes	Yes	No	Yes	No	Yes	Not at all	Not at all	Several days	Nearly every day	Not at all	Not at all	Not at all	Not at all	Not at all	Some what difficult	No	No	No	No	No	No	Yes	<=650ETB	>=95cm	No co-morbid disease	>=30 kg/m2	>=127mg/dl	<=4	9 to 16 years	9 to 16 years	>=3	<=59	45 to 49
												4	Insulin plus oral hypoglycemic	No	Yes	No	No	Yes	Yes	Yes	No	Not at all	Several days	Several days	Several days	Not at all	Several days	Not at all	Not at all	Not at all	Very difficult	No	No	No	No	No	No	Yes	<=650ETB	>=95cm	No co-morbid disease	25.0 to 29.9kg/m2	>=127mg/dl	<=4	<=8 years	<=8 years	1 to 2	60 to 64	>=50
												14	Single insulin	No	Yes	Yes	No	Yes	Yes	Yes	Yes	Nearly every day	Not at all	More than half the days	Nearly every day	More than half the days	Several days	Nearly every day	Not at all	Not at all	Very difficult	No	Yes	No	No	No	Yes	Yes	>=1401ETB	>=95cm	1 to 2	25.0 to 29.9kg/m2	>=127mg/dl	5 to 6	9 to 16 years	9 to 16 years	>=3	<=59	<=44
												2	Oral hypoglycemic	Yes	Yes	No	No	No	Yes	Yes	Yes	Not at all	Not at all	Several days	Several days	Not at all	Not at all	Not at all	Not at all	Not at all	Some what difficult	No	No	No	Yes	No	No	Yes	>=1401ETB	>=95cm	1 to 2	>=30 kg/m2	>=127mg/dl	>=7	9 to 16 years	9 to 16 years	>=3	>=65	>=50
												4	Oral hypoglycemic	No	Yes	Yes	No	No	Yes	Yes	No	Several days	Several days	Several days	Several days	Not at all	Not at all	Not at all	Not at all	Not at all	Some what difficult	No	No	No	No	No	Yes	Yes	651-1400ETB	<95cm	1 to 2	<=24.9kg/m2	>=127mg/dl	5 to 6	9 to 16 years	9 to 16 years	1 to 2	60 to 64	45 to 49
												4	Oral hypoglycemic	No	Yes	Yes	No	No	Yes	No	Yes	Not at all	Several days	Nearly every day	Not at all	Not at all	Not at all	Not at all	Not at all	Not at all	Very difficult	No	No	No	No	No	No	Yes	651-1400ETB	>=95cm	No co-morbid disease	<=24.9kg/m2	>=127mg/dl	>=7	9 to 16 years	9 to 16 years	>=3	>=65	>=50
												6	Oral hypoglycemic	No	Yes	No	No	Yes	Yes	Yes	No	Several days	Not at all	More than half the days	More than half the days	Several days	Not at all	Not at all	Not at all	Not at all	Very difficult	No	No	No	No	No	No	Yes	>=1401ETB	>=95cm	No co-morbid disease	25.0 to 29.9kg/m2	>=127mg/dl	>=7	9 to 16 years	9 to 16 years	No diabetic complication	<=59	<=44
												13	Insulin plus oral hypoglycemic	Yes	No	No	No	No	Yes	No	No	Nearly every day	Not at all	Nearly every day	Several days	Not at all	Nearly every day	Nearly every day	Not at all	Not at all	Very difficult	No	No	No	No	No	Yes	Yes	<=650ETB	>=95cm	1 to 2	>=30 kg/m2	101-126mg/dl	>=7	<=8 years	<=8 years	1 to 2	<=59	<=44
												4	Oral hypoglycemic	Yes	Yes	No	Yes	No	Yes	Yes	Yes	Not at all	Not at all	Not at all	Nearly every day	Several days	Not at all	Not at all	Not at all	Not at all	Some what difficult	No	Yes	No	No	No	No	Yes	<=650ETB	<95cm	1 to 2	<=24.9kg/m2	>=127mg/dl	>=7	<=8 years	<=8 years	>=3	<=59	45 to 49
												4	Oral hypoglycemic	No	Yes	Yes	Yes	No	Yes	Yes	Yes	Not at all	Not at all	Several days	Several days	Several days	Not at all	Several days	Not at all	Not at all	Very difficult	No	No	No	No	No	Yes	No	<=650ETB	<95cm	1 to 2	<=24.9kg/m2	>=127mg/dl	5 to 6	<=8 years	<=8 years	>=3	<=59	<=44
												1	Oral hypoglycemic	No	Yes	No	No	No	No	Yes	No	Not at all	Not at all	Not at all	Not at all	Several days	Not at all	Not at all	Not at all	Not at all	Not difficult at all	Yes	Yes	No	No	No	Yes	No	<=650ETB	>=95cm	1 to 2	<=24.9kg/m2	101-126mg/dl	5 to 6	<=8 years	<=8 years	1 to 2	<=59	>=50
												1	Oral hypoglycemic	Yes	Yes	Yes	Yes	No	Yes	Yes	No	Several days	Not at all	Not at all	Not at all	Not at all	Not at all	Not at all	Not at all	Not at all	Not difficult at all	No	No	No	No	No	Yes	Yes	>=1401ETB	<95cm	1 to 2	<=24.9kg/m2	>=127mg/dl	>=7	9 to 16 years	9 to 16 years	1 to 2	<=59	45 to 49
												3	Single insulin	Yes	Yes	No	No	No	Yes	Yes	No	Not at all	Not at all	Not at all	Several days	Several days	Several days	Not at all	Not at all	Not at all	Some what difficult	Yes	Yes	No	No	No	No	Yes	>=1401ETB	<95cm	1 to 2	<=24.9kg/m2	>=127mg/dl	5 to 6	>=17 years	>=17 years	>=3	<=59	<=44
												0	Oral hypoglycemic	No	Yes	No	No	Yes	Yes	Yes	No	Not at all	Not at all	Not at all	Not at all	Not at all	Not at all	Not at all	Not at all	Not at all		No	No	No	No	No	No	No	>=1401ETB	<95cm	No co-morbid disease	<=24.9kg/m2	<=100mg/dl	5 to 6	<=8 years	<=8 years	1 to 2	<=59	45 to 49
												7	Single insulin	Yes	Yes	Yes	Yes	Yes	No	I don't know	Yes	Not at all	Several days	Not at all	Nearly every day	Not at all	Not at all	Nearly every day	Not at all	Not at all	Some what difficult	No	No	No	Yes	No	No	Yes	<=650ETB	>=95cm	1 to 2	25.0 to 29.9kg/m2	>=127mg/dl	5 to 6	9 to 16 years	9 to 16 years	>=3	60 to 64	45 to 49
												15	Oral hypoglycemic	Yes	Yes	No	Yes	Yes	Yes	Yes	No	Nearly every day	Nearly every day	Nearly every day	Not at all	Not at all	Several days	Several days	Nearly every day	Several days	Very difficult	No	No	No	No	No	Yes	Yes	651-1400ETB	<95cm	1 to 2	<=24.9kg/m2	>=127mg/dl	>=7	<=8 years	<=8 years	1 to 2	>=65	>=50
												6	Single insulin	Yes	Yes	No	Yes	No	No	Yes	No	Not at all	Not at all	Several days	Nearly every day	Not at all	Not at all	More than half the days	Not at all	Not at all	Very difficult	No	No	No	No	No	No	No	>=1401ETB	>=95cm	1 to 2	25.0 to 29.9kg/m2	>=127mg/dl	5 to 6	9 to 16 years	9 to 16 years	1 to 2	<=59	<=44
												7	Single insulin	No	Yes	Yes	Yes	Yes	No	No	No	Not at all	Nearly every day	More than half the days	Several days	Not at all	Several days	Not at all	Not at all	Not at all	Some what difficult	No	No	No	No	No	No	Yes	651-1400ETB	>=95cm	No co-morbid disease	<=24.9kg/m2	>=127mg/dl	<=4	<=8 years	<=8 years	1 to 2	>=65	>=50
												8	Insulin plus oral hypoglycemic	Yes	Yes	Yes	Yes	No	No	Yes	No	Not at all	Not at all	Nearly every day	Several days	Nearly every day	Not at all	Several days	Not at all	Not at all	Very difficult	No	No	No	No	No	Yes	Yes	>=1401ETB	>=95cm	1 to 2	25.0 to 29.9kg/m2	>=127mg/dl	5 to 6	>=17 years	>=17 years	1 to 2	<=59	<=44
												0	Oral hypoglycemic	Yes	Yes	No	No	No	Yes	Yes	No	Not at all	Not at all	Not at all	Not at all	Not at all	Not at all	Not at all	Not at all	Not at all		No	No	No	No	No	No	Yes	>=1401ETB	>=95cm	1 to 2	<=24.9kg/m2	101-126mg/dl	>=7	>=17 years	>=17 years	1 to 2	>=65	>=50
												3	Single insulin	Yes	Yes	No	No	No	Yes	Yes	No	Not at all	Several days	Not at all	Several days	Several days	Not at all	Not at all	Not at all	Not at all	Some what difficult	No	No	No	No	No	No	No	>=1401ETB	<95cm	1 to 2	<=24.9kg/m2	>=127mg/dl	5 to 6	9 to 16 years	9 to 16 years	1 to 2	<=59	45 to 49
												1	Oral hypoglycemic	Yes	Yes	No	No	No	I don't know	Yes	No	Not at all	Not at all	Not at all	Several days	Not at all	Not at all	Not at all	Not at all	Not at all	Some what difficult	No	Yes	No	No	No	No	Yes	>=1401ETB	>=95cm	1 to 2	<=24.9kg/m2	>=127mg/dl	>=7	9 to 16 years	9 to 16 years	1 to 2	<=59	<=44
												6	Single insulin	Yes	No	No	Yes	No	Yes	I don't know	No	Not at all	Nearly every day	Not at all	Not at all	Not at all	Nearly every day	Not at all	Not at all	Not at all	Very difficult	No	No	No	No	No	No	No	<=650ETB	>=95cm	1 to 2	<=24.9kg/m2	101-126mg/dl	>=7	>=17 years	>=17 years	1 to 2	>=65	>=50
												8	Oral hypoglycemic	Yes	Yes	Yes	No	No	Yes	Yes	Yes	Several days	Several days	Nearly every day	Not at all	Not at all	Nearly every day	Not at all	Not at all	Not at all	Some what difficult	No	No	Yes	No	No	Yes	Yes	>=1401ETB	>=95cm	>=3	25.0 to 29.9kg/m2	>=127mg/dl	>=7	<=8 years	<=8 years	>=3	<=59	<=44
												1	Oral hypoglycemic	No	No	No	Yes	No	I don't know	Yes	No	Not at all	Not at all	Not at all	Several days	Not at all	Not at all	Not at all	Not at all	Not at all	Some what difficult	No	No	No	No	No	No	No	>=1401ETB	>=95cm	No co-morbid disease	>=30 kg/m2	>=127mg/dl	<=4	<=8 years	<=8 years	No diabetic complication	<=59	<=44
												13	Combined insulin	Yes	Yes	Yes	No	Yes	Yes	Yes	Yes	Not at all	Nearly every day	Several days	More than half the days	Several days	Nearly every day	Nearly every day	Not at all	Not at all	Very difficult	No	Yes	No	No	No	Yes	Yes	651-1400ETB	>=95cm	>=3	>=30 kg/m2	>=127mg/dl	>=7	<=8 years	<=8 years	>=3	<=59	<=44
												9	Oral hypoglycemic	Yes	Yes	No	No	No	Yes	Yes	No	More than half the days	More than half the days	Several days	Not at all	Several days	Nearly every day	Not at all	Not at all	Not at all	Some what difficult	No	No	No	No	No	Yes	No	<=650ETB	>=95cm	1 to 2	25.0 to 29.9kg/m2	>=127mg/dl	>=7	<=8 years	<=8 years	1 to 2	<=59	45 to 49
												2	Single insulin	Yes	Yes	No	No	No	Yes	I don't know	No	Several days	Not at all	Not at all	Several days	Not at all	Not at all	Not at all	Not at all	Not at all	Not difficult at all	No	Yes	No	No	No	No	No	651-1400ETB	>=95cm	1 to 2	25.0 to 29.9kg/m2	>=127mg/dl	<=4	<=8 years	<=8 years	1 to 2	60 to 64	>=50
												11	Oral hypoglycemic	Yes	Yes	Yes	No	Yes	Yes	Yes	No	Several days	Not at all	Nearly every day	Several days	Nearly every day	Not at all	Nearly every day	Not at all	Not at all	Very difficult	No	No	No	No	No	No	Yes	651-1400ETB	<95cm	1 to 2	<=24.9kg/m2	101-126mg/dl	>=7	9 to 16 years	9 to 16 years	1 to 2	60 to 64	45 to 49
												2	Insulin plus oral hypoglycemic	Yes	Yes	No	Yes	No	Yes	Yes	No	Not at all	Not at all	Not at all	Several days	Not at all	Several days	Not at all	Not at all	Not at all	Some what difficult	No	No	No	No	No	Yes	Yes	651-1400ETB	>=95cm	1 to 2	>=30 kg/m2	101-126mg/dl	>=7	9 to 16 years	9 to 16 years	1 to 2	>=65	>=50
												9	Insulin plus oral hypoglycemic	Yes	Yes	Yes	No	Yes	Yes	Yes	Yes	Several days	Several days	Several days	Several days	Several days	Nearly every day	Several days	Not at all	Not at all	Very difficult	No	Yes	No	No	No	No	Yes	651-1400ETB	>=95cm	1 to 2	25.0 to 29.9kg/m2	>=127mg/dl	>=7	9 to 16 years	9 to 16 years	>=3	<=59	<=44
												24	Oral hypoglycemic	Yes	No	Yes	Yes	Yes	I don't know	Yes	Yes	Nearly every day	Nearly every day	Nearly every day	Nearly every day	Nearly every day	Nearly every day	Nearly every day	Not at all	Nearly every day	Very difficult	No	No	No	No	No	No	No	<=650ETB	>=95cm	1 to 2	>=30 kg/m2	101-126mg/dl	>=7	>=17 years	>=17 years	1 to 2	>=65	>=50
												1	Oral hypoglycemic	No	Yes	No	No	No	Yes	I don't know	No	Not at all	Not at all	Not at all	Several days	Not at all	Not at all	Not at all	Not at all	Not at all	Some what difficult	No	No	No	No	No	No	Yes	<=650ETB	<95cm	No co-morbid disease	<=24.9kg/m2	101-126mg/dl	>=7	9 to 16 years	9 to 16 years	1 to 2	60 to 64	45 to 49
												14	Combined insulin	No	No	No	Yes	Yes	Yes	Yes	No	Several days	Nearly every day	Nearly every day	Several days	Not at all	Nearly every day	Several days	Several days	Several days	Extremly difficult	No	No	No	No	No	Yes	No	651-1400ETB	>=95cm	1 to 2	25.0 to 29.9kg/m2	>=127mg/dl	<=4	9 to 16 years	<=8 years	No diabetic complication	<=59	<=44
												7	Single insulin	Yes	Yes	No	Yes	Yes	Yes	Yes	Yes	Not at all	Several days	Nearly every day	Nearly every day	Not at all	Not at all	Not at all	Not at all	Not at all	Very difficult	No	No	No	No	No	No	Yes	<=650ETB	>=95cm	1 to 2	25.0 to 29.9kg/m2	>=127mg/dl	<=4	<=8 years	<=8 years	1 to 2	<=59	<=44
												4	Single insulin	Yes	No	No	Yes	Yes	No	Yes	No	Not at all	Not at all	Several days	Nearly every day	Not at all	Not at all	Not at all	Not at all	Not at all	Some what difficult	No	No	No	No	No	Yes	Yes	<=650ETB	>=95cm	1 to 2	25.0 to 29.9kg/m2	101-126mg/dl	>=7	>=17 years	>=17 years	No diabetic complication	>=65	45 to 49
												10	Oral hypoglycemic	No	Yes	Yes	No	Yes	I don't know	Yes	No	Nearly every day	Several days	Not at all	Nearly every day	Several days	Several days	Several days	Not at all	Not at all	Very difficult	No	No	No	Yes	No	No	Yes	<=650ETB	<95cm	1 to 2	<=24.9kg/m2	>=127mg/dl	5 to 6	>=17 years	>=17 years	1 to 2	>=65	>=50
												1	Combined insulin	No	Yes	No	No	Yes	I don't know	Yes	Yes	Not at all	Not at all	Not at all	Several days	Not at all	Not at all	Not at all	Not at all	Not at all	Not difficult at all	No	No	No	No	No	No	No	<=650ETB	<95cm	No co-morbid disease	25.0 to 29.9kg/m2	>=127mg/dl	<=4	>=17 years	>=17 years	1 to 2	<=59	<=44
												1	Insulin plus oral hypoglycemic	Yes	Yes	No	No	Yes	No	Yes	No	Not at all	Not at all	Not at all	Several days	Not at all	Not at all	Not at all	Not at all	Not at all	Very difficult	No	No	No	No	No	No	Yes	<=650ETB	>=95cm	1 to 2	<=24.9kg/m2	101-126mg/dl	<=4	9 to 16 years	9 to 16 years	1 to 2	<=59	<=44
												1	Oral hypoglycemic	No	Yes	No	No	Yes	I don't know	No	No	Not at all	Not at all	Not at all	Several days	Not at all	Not at all	Not at all	Not at all	Not at all	Not difficult at all	No	No	No	No	No	Yes	No	>=1401ETB	>=95cm	1 to 2	25.0 to 29.9kg/m2	>=127mg/dl	<=4	<=8 years	<=8 years	1 to 2	<=59	<=44
												10	Combined insulin	No	No	No	Yes	No	No	Yes	No	Not at all	Not at all	Several days	Nearly every day	Nearly every day	Nearly every day	Not at all	Not at all	Not at all	Very difficult	No	No	No	No	No	No	No	651-1400ETB	>=95cm	No co-morbid disease	>=30 kg/m2	>=127mg/dl	<=4	<=8 years	<=8 years	No diabetic complication	<=59	<=44
												5	Single insulin	Yes	No	No	Yes	Yes	Yes	No	Yes	Several days	Not at all	Several days	Nearly every day	Not at all	Not at all	Not at all	Not at all	Not at all	Very difficult	No	No	No	No	No	No	No	<=650ETB	>=95cm	1 to 2	>=30 kg/m2	>=127mg/dl	>=7	9 to 16 years	<=8 years	1 to 2	>=65	>=50
												7	Oral hypoglycemic	Yes	Yes	Yes	Yes	Yes	Yes	I don't know	No	Several days	Not at all	Not at all	Nearly every day	Not at all	Nearly every day	Not at all	Not at all	Not at all	Not difficult at all	No	No	No	No	No	Yes	Yes	<=650ETB	>=95cm	>=3	<=24.9kg/m2	>=127mg/dl	>=7	<=8 years	<=8 years	>=3	<=59	45 to 49
												6	Oral hypoglycemic	Yes	Yes	Yes	Yes	No	Yes	Yes	No	Several days	Not at all	Several days	Nearly every day	Several days	Not at all	Not at all	Not at all	Not at all	Extremly difficult	No	No	No	No	No	No	Yes	<=650ETB	>=95cm	1 to 2	25.0 to 29.9kg/m2	<=100mg/dl	5 to 6	9 to 16 years	9 to 16 years	1 to 2	>=65	>=50
												2	Insulin plus oral hypoglycemic	Yes	Yes	No	No	No	Yes	Yes	No	Not at all	Not at all	Not at all	Several days	Several days	Not at all	Not at all	Not at all	Not at all	Some what difficult	Yes	No	No	No	No	Yes	No	<=650ETB	>=95cm	1 to 2	25.0 to 29.9kg/m2	>=127mg/dl	5 to 6	<=8 years	<=8 years	1 to 2	>=65	>=50
												3	Oral hypoglycemic	Yes	Yes	No	Yes	Yes	I don't know	No	Yes	Several days	Several days	Not at all	Several days	Not at all	Not at all	Not at all	Not at all	Not at all	Some what difficult	No	No	No	No	No	No	No	<=650ETB	>=95cm	1 to 2	<=24.9kg/m2	101-126mg/dl	>=7	9 to 16 years	9 to 16 years	1 to 2	60 to 64	>=50
												8	Oral hypoglycemic	Yes	No	No	No	No	Yes	Yes	No	Not at all	Several days	Nearly every day	Several days	Nearly every day	Not at all	Not at all	Not at all	Not at all	Not difficult at all	No	No	No	No	No	No	No	<=650ETB	<95cm	1 to 2	<=24.9kg/m2	>=127mg/dl	5 to 6	9 to 16 years	9 to 16 years	No diabetic complication	<=59	45 to 49
												2	Oral hypoglycemic	Yes	No	Yes	Yes	No	No	Yes	No	Not at all	Not at all	Not at all	More than half the days	Not at all	Not at all	Not at all	Not at all	Not at all	Very difficult	Yes	No	No	No	No	No	No	>=1401ETB	<95cm	1 to 2	25.0 to 29.9kg/m2	101-126mg/dl	>=7	<=8 years	<=8 years	1 to 2	<=59	45 to 49
												9	Single insulin	Yes	Yes	No	Yes	Yes	I don't know	Yes	No	Not at all	Not at all	Nearly every day	Nearly every day	Not at all	Nearly every day	Not at all	Not at all	Not at all	Very difficult	No	No	No	No	No	Yes	No	>=1401ETB	<95cm	1 to 2	<=24.9kg/m2	>=127mg/dl	5 to 6	<=8 years	<=8 years	1 to 2	<=59	<=44
												2	Single insulin	No	No	No	Yes	No	Yes	No	Yes	Not at all	Several days	Not at all	Several days	Not at all	Not at all	Not at all	Not at all	Not at all	Some what difficult	No	No	No	No	No	No	No	>=1401ETB	>=95cm	No co-morbid disease	25.0 to 29.9kg/m2	>=127mg/dl	<=4	9 to 16 years	9 to 16 years	1 to 2	<=59	<=44
												11	Combined insulin	Yes	Yes	No	No	Yes	I don't know	Yes	Yes	Several days	Not at all	Nearly every day	Nearly every day	Several days	Not at all	Nearly every day	Not at all	Not at all	Very difficult	No	No	No	No	No	Yes	No	651-1400ETB	>=95cm	>=3	25.0 to 29.9kg/m2	>=127mg/dl	5 to 6	9 to 16 years	9 to 16 years	1 to 2	60 to 64	45 to 49
												4	Single insulin	No	No	No	Yes	Yes	No	I don't know	No	Several days	Not at all	Not at all	Not at all	Not at all	Nearly every day	Not at all	Not at all	Not at all	Some what difficult	No	No	No	No	No	Yes	Yes	<=650ETB	>=95cm	1 to 2	<=24.9kg/m2	<=100mg/dl	<=4	9 to 16 years	9 to 16 years	No diabetic complication	60 to 64	45 to 49
												4	Single insulin	Yes	Yes	No	No	Yes	Yes	Yes	No	Several days	Not at all	Not at all	Several days	Several days	Not at all	Several days	Not at all	Not at all	Some what difficult	Yes	Yes	No	No	No	No	No	<=650ETB	<95cm	1 to 2	<=24.9kg/m2	<=100mg/dl	5 to 6	>=17 years	>=17 years	1 to 2	<=59	<=44
												4	Single insulin	No	No	No	No	Yes	No	Yes	Yes	Several days	Several days	Not at all	Several days	Not at all	Several days	Not at all	Not at all	Not at all	Some what difficult	Yes	Yes	No	No	No	No	Yes	<=650ETB	>=95cm	No co-morbid disease	<=24.9kg/m2	<=100mg/dl	<=4	9 to 16 years	9 to 16 years	>=3	<=59	<=44
												3	Oral hypoglycemic	Yes	No	No	No	No	I don't know	Yes	Yes	Not at all	Not at all	More than half the days	Several days	Not at all	Not at all	Not at all	Not at all	Not at all	Very difficult	No	No	No	No	No	Yes	Yes	651-1400ETB	>=95cm	1 to 2	25.0 to 29.9kg/m2	>=127mg/dl	5 to 6	<=8 years	<=8 years	1 to 2	>=65	>=50
												1	Single insulin	Yes	Yes	Yes	No	No	Yes	Yes	Yes	Not at all	Not at all	Not at all	Several days	Not at all	Not at all	Not at all	Not at all	Not at all	Some what difficult	No	No	No	Yes	No	Yes	Yes	<=650ETB	<95cm	>=3	<=24.9kg/m2	>=127mg/dl	5 to 6	>=17 years	>=17 years	>=3	60 to 64	<=44
												2	Single insulin	No	Yes	No	No	No	Yes	Yes	No	Not at all	Not at all	Several days	Several days	Not at all	Not at all	Not at all	Not at all	Not at all	Some what difficult	No	No	Yes	No	No	Yes	Yes	>=1401ETB	<95cm	1 to 2	<=24.9kg/m2	>=127mg/dl	<=4	9 to 16 years	9 to 16 years	1 to 2	<=59	<=44
												1	Combined insulin	No	No	No	No	No	No	Yes	No	Several days	Not at all	Not at all	Not at all	Not at all	Not at all	Not at all	Not at all	Not at all	Not difficult at all	Yes	Yes	No	No	No	No	No	651-1400ETB	>=95cm	No co-morbid disease	>=30 kg/m2	>=127mg/dl	<=4	>=17 years	9 to 16 years	1 to 2	<=59	<=44
												8	Single insulin	No	No	No	No	No	Yes	Yes	No	Several days	Not at all	Nearly every day	Nearly every day	Several days	Not at all	Not at all	Not at all	Not at all	Some what difficult	Yes	Yes	No	No	No	No	No	>=1401ETB	>=95cm	No co-morbid disease	25.0 to 29.9kg/m2	>=127mg/dl	<=4	>=17 years	>=17 years	1 to 2	<=59	<=44
												0	Single insulin	No	No	Yes	No	No	No	Yes	Yes	Not at all	Not at all	Not at all	Not at all	Not at all	Not at all	Not at all	Not at all	Not at all		No	No	No	No	No	No	No	651-1400ETB	<95cm	No co-morbid disease	<=24.9kg/m2	>=127mg/dl	<=4	>=17 years	>=17 years	1 to 2	<=59	<=44
												0	Oral hypoglycemic	No	No	No	No	No	I don't know	No	No	Not at all	Not at all	Not at all	Not at all	Not at all	Not at all	Not at all	Not at all	Not at all		No	No	No	No	No	No	No	651-1400ETB	<95cm	No co-morbid disease	25.0 to 29.9kg/m2	101-126mg/dl	5 to 6	9 to 16 years	9 to 16 years	No diabetic complication	60 to 64	45 to 49
												7	Single insulin	No	No	No	No	No	Yes	Yes	No	Not at all	Not at all	Nearly every day	Several days	Not at all	Nearly every day	Not at all	Not at all	Not at all	Very difficult	No	No	No	No	No	No	No	651-1400ETB	<95cm	No co-morbid disease	<=24.9kg/m2	>=127mg/dl	<=4	9 to 16 years	9 to 16 years	No diabetic complication	<=59	<=44
												12	Oral hypoglycemic	Yes	Yes	No	Yes	No	I don't know	I don't know	No	Nearly every day	Nearly every day	Several days	Several days	Nearly every day	Not at all	Several days	Not at all	Not at all	Some what difficult	No	No	No	No	No	No	No	651-1400ETB	<95cm	1 to 2	25.0 to 29.9kg/m2	>=127mg/dl	5 to 6	<=8 years	<=8 years	1 to 2	<=59	45 to 49
												15	Single insulin	Yes	No	No	Yes	Yes	Yes	Yes	Yes	Nearly every day	Nearly every day	Nearly every day	Nearly every day	Not at all	Nearly every day	Not at all	Not at all	Not at all	Very difficult	Yes	No	No	No	No	No	No	<=650ETB	>=95cm	1 to 2	25.0 to 29.9kg/m2	101-126mg/dl	5 to 6	9 to 16 years	9 to 16 years	1 to 2	<=59	45 to 49
												1	Oral hypoglycemic	Yes	No	No	No	No	No	No	No	Several days	Not at all	Not at all	Not at all	Not at all	Not at all	Not at all	Not at all	Not at all	Not difficult at all	No	No	No	No	No	No	Yes	<=650ETB	>=95cm	1 to 2	<=24.9kg/m2	>=127mg/dl	5 to 6	<=8 years	<=8 years	No diabetic complication	60 to 64	>=50
												8	Oral hypoglycemic	No	No	No	Yes	No	Yes	Yes	No	Not at all	Several days	Several days	Several days	Nearly every day	More than half the days	Not at all	Not at all	Not at all	Very difficult	No	No	No	No	No	Yes	No	<=650ETB	<95cm	1 to 2	<=24.9kg/m2	>=127mg/dl	>=7	<=8 years	<=8 years	No diabetic complication	<=59	<=44
												4	Oral hypoglycemic	No	Yes	No	Yes	Yes	Yes	Yes	Yes	Not at all	Several days	Several days	Several days	Not at all	Several days	Not at all	Not at all	Not at all	Some what difficult	No	Yes	No	No	No	No	Yes	651-1400ETB	<95cm	No co-morbid disease	<=24.9kg/m2	>=127mg/dl	>=7	9 to 16 years	9 to 16 years	>=3	<=59	<=44
												1	Oral hypoglycemic	No	Yes	No	No	No	Yes	Yes	No	Not at all	Not at all	Not at all	Several days	Not at all	Not at all	Not at all	Not at all	Not at all	Some what difficult	Yes	No	No	No	No	No	No	651-1400ETB	<95cm	No co-morbid disease	<=24.9kg/m2	>=127mg/dl	5 to 6	<=8 years	<=8 years	1 to 2	<=59	45 to 49
												3	Oral hypoglycemic	Yes	Yes	No	No	No	Yes	No	No	Not at all	Not at all	Not at all	Nearly every day	Not at all	Not at all	Not at all	Not at all	Not at all	Very difficult	No	Yes	No	No	No	No	No	>=1401ETB	>=95cm	1 to 2	25.0 to 29.9kg/m2	101-126mg/dl	>=7	9 to 16 years	9 to 16 years	1 to 2	<=59	<=44
												5	Single insulin	No	Yes	No	No	Yes	Yes	Yes	No	Nearly every day	Several days	Not at all	Several days	Not at all	Not at all	Not at all	Not at all	Not at all	Not difficult at all	No	Yes	No	No	No	No	Yes	<=650ETB	<95cm	No co-morbid disease	<=24.9kg/m2	<=100mg/dl	<=4	9 to 16 years	9 to 16 years	1 to 2	<=59	<=44
												2	Oral hypoglycemic	Yes	Yes	No	Yes	No	No	Yes	Yes	Not at all	Not at all	Several days	Several days	Not at all	Not at all	Not at all	Not at all	Not at all	Some what difficult	No	Yes	No	No	No	Yes	Yes	<=650ETB	>=95cm	1 to 2	25.0 to 29.9kg/m2	>=127mg/dl	<=4	<=8 years	<=8 years	>=3	60 to 64	>=50
												2	Oral hypoglycemic	Yes	No	No	No	No	No	Yes	No	Not at all	Not at all	Several days	Several days	Not at all	Not at all	Not at all	Not at all	Not at all	Some what difficult	No	Yes	No	No	No	No	No	>=1401ETB	<95cm	1 to 2	<=24.9kg/m2	101-126mg/dl	5 to 6	<=8 years	<=8 years	1 to 2	<=59	>=50
												3	Oral hypoglycemic	No	No	No	No	No	No	No	Yes	Several days	Several days	Not at all	Several days	Not at all	Not at all	Not at all	Not at all	Not at all	Very difficult	No	No	No	No	No	Yes	Yes	>=1401ETB	<95cm	1 to 2	<=24.9kg/m2	101-126mg/dl	5 to 6	<=8 years	<=8 years	1 to 2	<=59	<=44
												2	Oral hypoglycemic	No	No	No	No	No	Yes	Yes	No	Not at all	Not at all	Not at all	Several days	Several days	Not at all	Not at all	Not at all	Not at all	Some what difficult	Yes	No	No	No	No	No	No	>=1401ETB	<95cm	No co-morbid disease	25.0 to 29.9kg/m2	>=127mg/dl	5 to 6	<=8 years	<=8 years	No diabetic complication	<=59	<=44
												0	Oral hypoglycemic	No	No	No	No	No	Yes	I don't know	No	Not at all	Not at all	Not at all	Not at all	Not at all	Not at all	Not at all	Not at all	Not at all		Yes	No	No	No	No	No	No	>=1401ETB	<95cm	No co-morbid disease	25.0 to 29.9kg/m2	101-126mg/dl	<=4	<=8 years	<=8 years	No diabetic complication	<=59	<=44
												1	Single insulin	Yes	No	No	No	No	No	Yes	Yes	Not at all	Not at all	Several days	Not at all	Not at all	Not at all	Not at all	Not at all	Not at all	Not difficult at all	Yes	No	Yes	No	No	Yes	No	651-1400ETB	>=95cm	>=3	<=24.9kg/m2	101-126mg/dl	5 to 6	<=8 years	<=8 years	1 to 2	>=65	>=50
												6	Single insulin	No	Yes	No	No	No	Yes	Yes	Yes	Not at all	Several days	Nearly every day	More than half the days	Not at all	Not at all	Not at all	Not at all	Not at all	Very difficult	No	No	No	No	No	No	Yes	<=650ETB	>=95cm	No co-morbid disease	25.0 to 29.9kg/m2	>=127mg/dl	5 to 6	>=17 years	>=17 years	>=3	>=65	<=44
												0	Single insulin	Yes	No	Yes	Yes	No	No	Yes	No	Not at all	Not at all	Not at all	Not at all	Not at all	Not at all	Not at all	Not at all	Not at all		No	Yes	No	No	No	No	No	651-1400ETB	<95cm	1 to 2	<=24.9kg/m2	>=127mg/dl	5 to 6	>=17 years	>=17 years	1 to 2	<=59	<=44
												3	Insulin plus oral hypoglycemic	No	Yes	No	No	No	Yes	Yes	Yes	Not at all	Not at all	Nearly every day	Not at all	Not at all	Not at all	Not at all	Not at all	Not at all	Very difficult	No	No	No	No	No	No	Yes	651-1400ETB	>=95cm	No co-morbid disease	25.0 to 29.9kg/m2	>=127mg/dl	5 to 6	<=8 years	<=8 years	1 to 2	<=59	45 to 49
												4	Oral hypoglycemic	No	No	No	No	No	No	Yes	No	Not at all	Not at all	Several days	Several days	Several days	Not at all	Several days	Not at all	Not at all	Some what difficult	Yes	Yes	No	No	No	No	Yes	>=1401ETB	<95cm	No co-morbid disease	<=24.9kg/m2	>=127mg/dl	5 to 6	>=17 years	>=17 years	1 to 2	60 to 64	<=44
												0	Oral hypoglycemic	Yes	No	No	No	No	Yes	No	No	Not at all	Not at all	Not at all	Not at all	Not at all	Not at all	Not at all	Not at all	Not at all		No	No	No	No	No	Yes	Yes	>=1401ETB	>=95cm	1 to 2	<=24.9kg/m2	>=127mg/dl	5 to 6	<=8 years	<=8 years	No diabetic complication	60 to 64	>=50
												6	Single insulin	No	No	No	No	Yes	No	I don't know	No	Nearly every day	Not at all	Several days	More than half the days	Not at all	Not at all	Not at all	Not at all	Not at all	Some what difficult	No	No	No	No	No	No	Yes	<=650ETB	>=95cm	No co-morbid disease	<=24.9kg/m2	>=127mg/dl	<=4	>=17 years	>=17 years	No diabetic complication	<=59	<=44
												5	Single insulin	Yes	Yes	Yes	No	Yes	No	Yes	No	Not at all	Several days	Not at all	Nearly every day	Not at all	Several days	Not at all	Not at all	Not at all	Very difficult	No	Yes	Yes	No	No	No	Yes	651-1400ETB	<95cm	1 to 2	<=24.9kg/m2	101-126mg/dl	>=7	>=17 years	>=17 years	>=3	<=59	<=44
												7	Oral hypoglycemic	Yes	No	No	Yes	No	Yes	No	No	Not at all	More than half the days	More than half the days	Several days	Several days	Several days	Not at all	Not at all	Not at all	Very difficult	No	No	No	No	No	No	No	<=650ETB	>=95cm	1 to 2	25.0 to 29.9kg/m2	>=127mg/dl	>=7	<=8 years	<=8 years	No diabetic complication	60 to 64	>=50
												8	Single insulin	Yes	No	No	No	No	I don't know	Yes	No	Not at all	Nearly every day	Not at all	Several days	Not at all	Nearly every day	Several days	Not at all	Not at all	Some what difficult	No	Yes	No	No	No	No	No	<=650ETB	>=95cm	1 to 2	25.0 to 29.9kg/m2	>=127mg/dl	>=7	9 to 16 years	9 to 16 years	1 to 2	<=59	45 to 49
												16	Single insulin	Yes	No	Yes	Yes	Yes	Yes	Yes	No	Nearly every day	Several days	Nearly every day	Nearly every day	Nearly every day	Nearly every day	Not at all	Not at all	Not at all	Very difficult	No	No	No	No	No	No	Yes	<=650ETB	>=95cm	1 to 2	25.0 to 29.9kg/m2	>=127mg/dl	>=7	>=17 years	>=17 years	1 to 2	<=59	<=44
												12	Oral hypoglycemic	Yes	No	Yes	Yes	Yes	Yes	Yes	Yes	Nearly every day	More than half the days	Several days	Nearly every day	Not at all	Nearly every day	Not at all	Not at all	Not at all	Very difficult	No	Yes	No	No	No	No	Yes	>=1401ETB	>=95cm	>=3	>=30 kg/m2	>=127mg/dl	>=7	<=8 years	<=8 years	>=3	<=59	<=44
												3	Oral hypoglycemic	No	No	Yes	No	No	Yes	No	No	Not at all	Not at all	Several days	Not at all	More than half the days	Not at all	Not at all	Not at all	Not at all	Not difficult at all	No	No	No	No	No	No	No	651-1400ETB	<95cm	No co-morbid disease	25.0 to 29.9kg/m2	>=127mg/dl	5 to 6	9 to 16 years	9 to 16 years	1 to 2	<=59	<=44
												3	Oral hypoglycemic	No	Yes	Yes	No	Yes	Yes	Yes	Yes	Not at all	Not at all	Not at all	Nearly every day	Not at all	Not at all	Not at all	Not at all	Not at all	Very difficult	No	No	No	No	No	Yes	Yes	<=650ETB	<95cm	1 to 2	<=24.9kg/m2	>=127mg/dl	5 to 6	9 to 16 years	9 to 16 years	>=3	<=59	<=44
												0	Single insulin	Yes	No	No	No	No	Yes	Yes	No	Not at all	Not at all	Not at all	Not at all	Not at all	Not at all	Not at all	Not at all	Not at all		No	No	No	No	No	No	No	<=650ETB	>=95cm	1 to 2	<=24.9kg/m2	101-126mg/dl	>=7	9 to 16 years	9 to 16 years	No diabetic complication	60 to 64	>=50
												0	Insulin plus oral hypoglycemic	No	No	Yes	No	No	No	Yes	No	Not at all	Not at all	Not at all	Not at all	Not at all	Not at all	Not at all	Not at all	Not at all		No	No	No	No	No	No	No	<=650ETB	>=95cm	No co-morbid disease	25.0 to 29.9kg/m2	>=127mg/dl	5 to 6	<=8 years	<=8 years	1 to 2	<=59	<=44
												6	Oral hypoglycemic	Yes	No	No	No	No	No	Yes	No	Not at all	Not at all	Not at all	Nearly every day	Not at all	Nearly every day	Not at all	Not at all	Not at all	Some what difficult	No	No	No	No	No	No	No	<=650ETB	>=95cm	1 to 2	25.0 to 29.9kg/m2	>=127mg/dl	>=7	9 to 16 years	9 to 16 years	No diabetic complication	>=65	>=50
												2	Insulin plus oral hypoglycemic	Yes	No	No	No	No	No	No	No	Not at all	Not at all	Several days	Not at all	Not at all	Several days	Not at all	Not at all	Not at all	Some what difficult	No	No	No	No	No	No	Yes	>=1401ETB	>=95cm	1 to 2	25.0 to 29.9kg/m2	101-126mg/dl	>=7	9 to 16 years	9 to 16 years	No diabetic complication	<=59	<=44
												6	Single insulin	No	No	Yes	No	No	Yes	Yes	Yes	Not at all	Not at all	Nearly every day	Nearly every day	Not at all	Not at all	Not at all	Not at all	Not at all	Very difficult	No	No	No	No	No	No	No	651-1400ETB	>=95cm	No co-morbid disease	>=30 kg/m2	>=127mg/dl	<=4	9 to 16 years	9 to 16 years	1 to 2	<=59	<=44
												4	Oral hypoglycemic	No	No	No	No	Yes	Yes	Yes	No	Several days	Not at all	Not at all	Nearly every day	Not at all	Not at all	Not at all	Not at all	Not at all	Extremly difficult	No	No	No	No	No	No	No	651-1400ETB	>=95cm	No co-morbid disease	25.0 to 29.9kg/m2	>=127mg/dl	5 to 6	<=8 years	<=8 years	No diabetic complication	<=59	<=44
												3	Oral hypoglycemic	No	No	No	No	No	Yes	Yes	No	Several days	Several days	Not at all	Several days	Not at all	Not at all	Not at all	Not at all	Not at all	Some what difficult	No	No	No	No	No	No	Yes	651-1400ETB	<95cm	No co-morbid disease	<=24.9kg/m2	>=127mg/dl	<=4	<=8 years	<=8 years	No diabetic complication	<=59	<=44
												2	Oral hypoglycemic	No	No	No	No	Yes	Yes	Yes	No	Not at all	Not at all	Not at all	Several days	Several days	Not at all	Not at all	Not at all	Not at all	Very difficult	No	No	No	No	No	Yes	No	>=1401ETB	<95cm	1 to 2	25.0 to 29.9kg/m2	101-126mg/dl	<=4	<=8 years	<=8 years	No diabetic complication	<=59	>=50
												3	Single insulin	No	No	No	Yes	No	Yes	Yes	Yes	Not at all	Several days	Not at all	Several days	Not at all	Several days	Not at all	Not at all	Not at all	Some what difficult	No	No	No	No	No	Yes	No	651-1400ETB	>=95cm	1 to 2	<=24.9kg/m2	>=127mg/dl	<=4	<=8 years	<=8 years	1 to 2	<=59	>=50
												3	Single insulin	Yes	Yes	No	Yes	Yes	Yes	I don't know	No	Not at all	Not at all	Not at all	Nearly every day	Not at all	Not at all	Not at all	Not at all	Not at all	Very difficult	No	No	No	No	No	No	Yes	<=650ETB	>=95cm	1 to 2	25.0 to 29.9kg/m2	101-126mg/dl	<=4	>=17 years	>=17 years	1 to 2	>=65	>=50
												1	Oral hypoglycemic	No	No	No	No	No	Yes	Yes	No	Not at all	Not at all	Not at all	Several days	Not at all	Not at all	Not at all	Not at all	Not at all	Some what difficult	No	No	No	No	No	Yes	No	651-1400ETB	>=95cm	1 to 2	25.0 to 29.9kg/m2	>=127mg/dl	>=7	<=8 years	<=8 years	No diabetic complication	>=65	>=50
												13	Single insulin	Yes	Yes	Yes	No	Yes	Yes	Yes	No	Several days	Several days	Nearly every day	Nearly every day	Several days	Several days	Nearly every day	Not at all	Not at all	Some what difficult	Yes	No	Yes	No	No	No	Yes	<=650ETB	>=95cm	1 to 2	<=24.9kg/m2	>=127mg/dl	<=4	>=17 years	>=17 years	1 to 2	>=65	<=44
												11	Oral hypoglycemic	Yes	No	No	No	No	Yes	Yes	Yes	Not at all	Several days	Not at all	Nearly every day	Nearly every day	Several days	Nearly every day	Not at all	Not at all	Very difficult	No	No	No	No	No	Yes	No	651-1400ETB	>=95cm	>=3	<=24.9kg/m2	101-126mg/dl	>=7	<=8 years	<=8 years	1 to 2	60 to 64	>=50
												7	Insulin plus oral hypoglycemic	Yes	Yes	Yes	Yes	No	Yes	I don't know	No	Not at all	Several days	Nearly every day	Nearly every day	Not at all	Not at all	Not at all	Not at all	Not at all	Very difficult	No	No	No	No	No	Yes	No	<=650ETB	>=95cm	>=3	>=30 kg/m2	>=127mg/dl	>=7	<=8 years	<=8 years	1 to 2	<=59	<=44
												2	Oral hypoglycemic	Yes	No	No	No	No	Yes	Yes	No	Not at all	Not at all	Not at all	Several days	Not at all	Several days	Not at all	Not at all	Not at all	Not difficult at all	No	No	No	No	No	Yes	Yes	<=650ETB	<95cm	>=3	<=24.9kg/m2	101-126mg/dl	>=7	<=8 years	<=8 years	No diabetic complication	<=59	>=50
												0	Single insulin	No	Yes	No	No	No	No	Yes	No	Not at all	Not at all	Not at all	Not at all	Not at all	Not at all	Not at all	Not at all	Not at all		Yes	Yes	No	No	No	No	No	>=1401ETB	>=95cm	No co-morbid disease	<=24.9kg/m2	101-126mg/dl	<=4	9 to 16 years	9 to 16 years	1 to 2	<=59	<=44
												1	Single insulin	Yes	No	No	No	No	Yes	Yes	No	Not at all	Not at all	Not at all	Several days	Not at all	Not at all	Not at all	Not at all	Not at all	Some what difficult	No	No	No	No	No	No	No	<=650ETB	<95cm	1 to 2	<=24.9kg/m2	>=127mg/dl	5 to 6	<=8 years	<=8 years	No diabetic complication	>=65	>=50
												4	Insulin plus oral hypoglycemic	Yes	No	No	No	No	No	No	No	Not at all	Not at all	Not at all	Several days	Nearly every day	Not at all	Not at all	Not at all	Not at all	Very difficult	Yes	No	No	No	No	No	No	<=650ETB	>=95cm	1 to 2	>=30 kg/m2	<=100mg/dl	5 to 6	>=17 years	>=17 years	No diabetic complication	>=65	>=50
												0	Single insulin	No	No	No	No	No	No	No	No	Not at all	Not at all	Not at all	Not at all	Not at all	Not at all	Not at all	Not at all	Not at all		Yes	Yes	No	No	No	No	No	>=1401ETB	<95cm	No co-morbid disease	<=24.9kg/m2	<=100mg/dl	<=4	>=17 years	>=17 years	1 to 2	<=59	<=44
												2	Single insulin	Yes	No	No	No	Yes	Yes	Yes	No	Not at all	Not at all	Not at all	Not at all	Several days	Several days	Not at all	Not at all	Not at all	Some what difficult	No	No	No	No	No	No	No	<=650ETB	<95cm	1 to 2	<=24.9kg/m2	>=127mg/dl	>=7	<=8 years	<=8 years	1 to 2	>=65	>=50
												8	Oral hypoglycemic	Yes	No	Yes	No	No	I don't know	Yes	Yes	Several days	Not at all	Several days	Nearly every day	Not at all	Nearly every day	Not at all	Not at all	Not at all	Some what difficult	No	No	Yes	No	No	Yes	No	>=1401ETB	<95cm	>=3	<=24.9kg/m2	101-126mg/dl	5 to 6	<=8 years	<=8 years	1 to 2	<=59	45 to 49
												10	Oral hypoglycemic	Yes	No	No	No	Yes	Yes	I don't know	No	Several days	Several days	Several days	Nearly every day	Several days	Nearly every day	Not at all	Not at all	Not at all	Some what difficult	No	No	No	No	No	Yes	No	<=650ETB	>=95cm	1 to 2	>=30 kg/m2	>=127mg/dl	5 to 6	<=8 years	<=8 years	No diabetic complication	60 to 64	>=50
												21	Single insulin	Yes	Yes	Yes	No	Yes	Yes	Yes	No	Nearly every day	Nearly every day	Nearly every day	Nearly every day	Nearly every day	Nearly every day	Nearly every day	Not at all	Not at all	Very difficult	No	No	No	No	No	Yes	Yes	<=650ETB	>=95cm	>=3	25.0 to 29.9kg/m2	>=127mg/dl	5 to 6	9 to 16 years	9 to 16 years	1 to 2	>=65	>=50
												3	Single insulin	Yes	No	No	No	Yes	No	No	No	Several days	Several days	Not at all	Not at all	Not at all	Several days	Not at all	Not at all	Not at all	Very difficult	Yes	Yes	No	No	No	No	No	<=650ETB	<95cm	1 to 2	<=24.9kg/m2	101-126mg/dl	5 to 6	<=8 years	<=8 years	1 to 2	<=59	45 to 49
												1	Oral hypoglycemic	Yes	No	Yes	No	No	No	I don't know	No	Not at all	Not at all	Not at all	Several days	Not at all	Not at all	Not at all	Not at all	Not at all	Some what difficult	No	No	Yes	No	No	Yes	Yes	<=650ETB	>=95cm	>=3	<=24.9kg/m2	>=127mg/dl	5 to 6	>=17 years	>=17 years	1 to 2	<=59	<=44
												10	Single insulin	Yes	Yes	No	Yes	No	Yes	Yes	Yes	Not at all	Several days	Nearly every day	Nearly every day	Nearly every day	Not at all	Not at all	Not at all	Not at all	Not difficult at all	No	No	No	No	No	No	Yes	<=650ETB	>=95cm	1 to 2	>=30 kg/m2	>=127mg/dl	5 to 6	>=17 years	>=17 years	1 to 2	>=65	<=44
												9	Oral hypoglycemic	Yes	No	No	No	Yes	No	No	No	Nearly every day	Nearly every day	Not at all	Not at all	Not at all	Nearly every day	Not at all	Not at all	Not at all	Very difficult	No	No	No	No	No	No	Yes	<=650ETB	<95cm	1 to 2	<=24.9kg/m2	<=100mg/dl	>=7	9 to 16 years	9 to 16 years	No diabetic complication	60 to 64	45 to 49
												11	Single insulin	Yes	Yes	Yes	Yes	Yes	No	Yes	Yes	Not at all	Not at all	Several days	Several days	Not at all	Nearly every day	Nearly every day	Not at all	Nearly every day	Very difficult	No	No	No	No	No	No	Yes	<=650ETB	<95cm	1 to 2	<=24.9kg/m2	>=127mg/dl	5 to 6	>=17 years	>=17 years	>=3	60 to 64	<=44
												1	Oral hypoglycemic	Yes	No	No	No	No	I don't know	Yes	Yes	Not at all	Not at all	Not at all	Not at all	Several days	Not at all	Not at all	Not at all	Not at all	Not difficult at all	No	No	No	No	No	No	Yes	<=650ETB	>=95cm	1 to 2	25.0 to 29.9kg/m2	>=127mg/dl	>=7	<=8 years	<=8 years	1 to 2	60 to 64	>=50
												2	Oral hypoglycemic	Yes	No	No	No	No	Yes	No	No	Not at all	Not at all	Not at all	Several days	Several days	Not at all	Not at all	Not at all	Not at all	Some what difficult	No	Yes	No	No	No	No	No	>=1401ETB	<95cm	1 to 2	<=24.9kg/m2	>=127mg/dl	5 to 6	>=17 years	>=17 years	1 to 2	60 to 64	45 to 49
												3	Oral hypoglycemic	No	No	No	Yes	Yes	No	Yes	No	More than half the days	Not at all	Several days	Not at all	Not at all	Not at all	Not at all	Not at all	Not at all	Some what difficult	No	No	No	No	No	No	No	651-1400ETB	<95cm	No co-morbid disease	<=24.9kg/m2	>=127mg/dl	>=7	9 to 16 years	9 to 16 years	No diabetic complication	<=59	<=44
												4	Insulin plus oral hypoglycemic	Yes	Yes	Yes	No	Yes	Yes	Yes	Yes	Several days	Not at all	Nearly every day	Not at all	Not at all	Not at all	Not at all	Not at all	Not at all	Very difficult	No	Yes	No	No	No	No	No	>=1401ETB	>=95cm	1 to 2	<=24.9kg/m2	>=127mg/dl	5 to 6	9 to 16 years	9 to 16 years	>=3	<=59	<=44
												1	Insulin plus oral hypoglycemic	Yes	No	No	No	No	No	Yes	No	Not at all	Not at all	Not at all	Several days	Not at all	Not at all	Not at all	Not at all	Not at all	Some what difficult	No	Yes	No	No	Yes	No	Yes	>=1401ETB	<95cm	1 to 2	<=24.9kg/m2	>=127mg/dl	5 to 6	<=8 years	<=8 years	1 to 2	<=59	<=44
												1	Single insulin	No	No	No	Yes	Yes	Yes	Yes	No	Not at all	Not at all	Not at all	Not at all	Not at all	Several days	Not at all	Not at all	Not at all	Not difficult at all	No	No	Yes	No	No	Yes	Yes	<=650ETB	<95cm	1 to 2	<=24.9kg/m2	>=127mg/dl	<=4	>=17 years	>=17 years	No diabetic complication	>=65	<=44
												21	Single insulin	Yes	Yes	No	No	No	Yes	Yes	No	Several days	More than half the days	Nearly every day	Nearly every day	Nearly every day	Nearly every day	Nearly every day	Not at all	Nearly every day	Extremly difficult	No	Yes	No	No	No	Yes	No	>=1401ETB	>=95cm	1 to 2	<=24.9kg/m2	>=127mg/dl	5 to 6	<=8 years	<=8 years	1 to 2	<=59	>=50
												1	Single insulin	Yes	No	No	No	No	No	Yes	Yes	Not at all	Not at all	Not at all	Not at all	Not at all	Not at all	Several days	Not at all	Not at all		Yes	No	No	No	No	Yes	No	>=1401ETB	>=95cm	1 to 2	25.0 to 29.9kg/m2	>=127mg/dl	5 to 6	9 to 16 years	9 to 16 years	1 to 2	>=65	>=50
												1	Oral hypoglycemic	Yes	No	No	No	No	Yes	No	No	Not at all	Not at all	Not at all	Several days	Not at all	Not at all	Not at all	Not at all	Not at all	Some what difficult	No	No	Yes	No	No	No	No	>=1401ETB	>=95cm	1 to 2	25.0 to 29.9kg/m2	101-126mg/dl	5 to 6	<=8 years	<=8 years	No diabetic complication	<=59	45 to 49
												7	Single insulin	Yes	No	No	Yes	No	Yes	Yes	Yes	Nearly every day	Not at all	More than half the days	Several days	Not at all	Several days	Not at all	Not at all	Not at all	Very difficult	No	No	No	No	No	Yes	Yes	<=650ETB	>=95cm	>=3	<=24.9kg/m2	101-126mg/dl	<=4	9 to 16 years	9 to 16 years	1 to 2	>=65	>=50
												4	Oral hypoglycemic	Yes	No	No	No	No	No	Yes	No	Several days	Several days	Several days	Several days	Not at all	Not at all	Not at all	Not at all	Not at all	Some what difficult	Yes	Yes	No	No	No	No	No	>=1401ETB	>=95cm	1 to 2	<=24.9kg/m2	>=127mg/dl	5 to 6	<=8 years	<=8 years	1 to 2	<=59	45 to 49
												9	Insulin plus oral hypoglycemic	Yes	No	No	No	No	Yes	Yes	No	Not at all	Not at all	Nearly every day	Nearly every day	Nearly every day	Not at all	Not at all	Not at all	Not at all	Some what difficult	No	No	No	No	No	Yes	No	<=650ETB	>=95cm	>=3	25.0 to 29.9kg/m2	>=127mg/dl	>=7	9 to 16 years	9 to 16 years	No diabetic complication	<=59	<=44
												8	Single insulin	No	Yes	No	Yes	Yes	Yes	Yes	No	Nearly every day	Several days	Several days	Nearly every day	Not at all	Not at all	Not at all	Not at all	Not at all	Very difficult	No	No	No	No	No	No	Yes	<=650ETB	>=95cm	1 to 2	25.0 to 29.9kg/m2	<=100mg/dl	>=7	<=8 years	<=8 years	1 to 2	<=59	<=44
												10	Single insulin	No	No	No	Yes	Yes	Yes	Yes	No	Nearly every day	Not at all	Nearly every day	Nearly every day	Not at all	Not at all	Several days	Not at all	Not at all	Some what difficult	No	No	No	No	No	Yes	No	>=1401ETB	<95cm	1 to 2	<=24.9kg/m2	>=127mg/dl	5 to 6	>=17 years	>=17 years	No diabetic complication	<=59	<=44
												1	Single insulin	No	Yes	Yes	No	No	No	No	No	Not at all	Not at all	Not at all	Several days	Not at all	Not at all	Not at all	Not at all	Not at all	Some what difficult	No	No	No	No	No	No	No	651-1400ETB	>=95cm	No co-morbid disease	25.0 to 29.9kg/m2	>=127mg/dl	<=4	9 to 16 years	<=8 years	1 to 2	<=59	<=44
												2	Insulin plus oral hypoglycemic	No	No	No	No	No	Yes	No	No	Not at all	Not at all	Not at all	Several days	Several days	Not at all	Not at all	Not at all	Not at all	Very difficult	No	No	No	No	No	Yes	No	<=650ETB	>=95cm	1 to 2	<=24.9kg/m2	>=127mg/dl	5 to 6	>=17 years	>=17 years	No diabetic complication	<=59	<=44
												0	Single insulin	Yes	No	No	Yes	No	No	Yes	No	Not at all	Not at all	Not at all	Not at all	Not at all	Not at all	Not at all	Not at all	Not at all		No	No	No	No	No	No	Yes	651-1400ETB	<95cm	1 to 2	<=24.9kg/m2	<=100mg/dl	5 to 6	>=17 years	>=17 years	No diabetic complication	>=65	<=44
												12	Single insulin	Yes	No	No	Yes	Yes	Yes	Yes	Yes	Not at all	Nearly every day	Nearly every day	Nearly every day	Not at all	Nearly every day	Not at all	Not at all	Not at all	Very difficult	No	No	No	No	No	No	Yes	<=650ETB	<95cm	1 to 2	<=24.9kg/m2	>=127mg/dl	5 to 6	9 to 16 years	9 to 16 years	1 to 2	<=59	<=44
												0	Single insulin	Yes	Yes	No	Yes	No	Yes	No	Yes	Not at all	Not at all	Not at all	Not at all	Not at all	Not at all	Not at all	Not at all	Not at all		No	No	No	No	No	Yes	Yes	<=650ETB	>=95cm	>=3	>=30 kg/m2	>=127mg/dl	>=7	9 to 16 years	9 to 16 years	1 to 2	>=65	>=50
												1	Single insulin	No	No	No	No	No	Yes	Yes	No	Not at all	Not at all	Not at all	Several days	Not at all	Not at all	Not at all	Not at all	Not at all	Not difficult at all	No	No	No	No	No	Yes	No	>=1401ETB	<95cm	1 to 2	<=24.9kg/m2	101-126mg/dl	<=4	<=8 years	<=8 years	No diabetic complication	<=59	<=44
												7	Insulin plus oral hypoglycemic	Yes	Yes	No	No	No	Yes	Yes	Yes	Not at all	Several days	Nearly every day	Nearly every day	Not at all	Not at all	Not at all	Not at all	Not at all	Some what difficult	No	No	No	No	No	Yes	Yes	<=650ETB	>=95cm	>=3	25.0 to 29.9kg/m2	>=127mg/dl	>=7	>=17 years	>=17 years	1 to 2	>=65	>=50
												12	Insulin plus oral hypoglycemic	No	No	No	No	No	No	Yes	Yes	Nearly every day	Not at all	Nearly every day	Nearly every day	Nearly every day	Not at all	Not at all	Not at all	Not at all	Very difficult	No	No	No	No	No	No	No	<=650ETB	>=95cm	No co-morbid disease	25.0 to 29.9kg/m2	<=100mg/dl	5 to 6	9 to 16 years	9 to 16 years	1 to 2	60 to 64	45 to 49
												4	Oral hypoglycemic	No	No	No	No	Yes	No	Yes	Yes	Several days	Not at all	Several days	Several days	Not at all	Not at all	Several days	Not at all	Not at all	Very difficult	Yes	Yes	No	Yes	No	Yes	Yes	>=1401ETB	>=95cm	1 to 2	<=24.9kg/m2	>=127mg/dl	5 to 6	<=8 years	<=8 years	1 to 2	<=59	45 to 49
												8	Oral hypoglycemic	No	No	No	No	Yes	Yes	No	Yes	Not at all	Several days	More than half the days	Several days	Nearly every day	Several days	Not at all	Not at all	Not at all	Some what difficult	Yes	No	No	No	No	No	No	<=650ETB	<95cm	No co-morbid disease	<=24.9kg/m2	101-126mg/dl	>=7	9 to 16 years	9 to 16 years	1 to 2	<=59	<=44
												1	Oral hypoglycemic	No	Yes	No	No	No	No	No	No	Not at all	Not at all	Not at all	Several days	Not at all	Not at all	Not at all	Not at all	Not at all	Some what difficult	Yes	Yes	No	No	No	Yes	Yes	651-1400ETB	<95cm	1 to 2	<=24.9kg/m2	>=127mg/dl	<=4	9 to 16 years	9 to 16 years	1 to 2	>=65	>=50
												0	Oral hypoglycemic	No	No	No	No	No	No	No	No	Not at all	Not at all	Not at all	Not at all	Not at all	Not at all	Not at all	Not at all	Not at all		No	No	No	No	No	No	No	<=650ETB	>=95cm	No co-morbid disease	<=24.9kg/m2	101-126mg/dl	<=4	<=8 years	<=8 years	No diabetic complication	>=65	>=50
												0	Single insulin	Yes	No	No	No	No	No	Yes	No	Not at all	Not at all	Not at all	Not at all	Not at all	Not at all	Not at all	Not at all	Not at all		Yes	No	No	No	No	No	No	<=650ETB	>=95cm	1 to 2	25.0 to 29.9kg/m2	>=127mg/dl	>=7	>=17 years	>=17 years	No diabetic complication	>=65	45 to 49
												0	Oral hypoglycemic	No	No	No	No	No	Yes	Yes	No	Not at all	Not at all	Not at all	Not at all	Not at all	Not at all	Not at all	Not at all	Not at all		Yes	No	No	No	No	No	No	>=1401ETB	<95cm	No co-morbid disease	<=24.9kg/m2	>=127mg/dl	<=4	<=8 years	<=8 years	No diabetic complication	60 to 64	>=50
												0	Oral hypoglycemic	No	No	No	No	No	No	Yes	No	Not at all	Not at all	Not at all	Not at all	Not at all	Not at all	Not at all	Not at all	Not at all		Yes	Yes	No	No	No	No	No	>=1401ETB	>=95cm	No co-morbid disease	<=24.9kg/m2	101-126mg/dl	<=4	9 to 16 years	9 to 16 years	No diabetic complication	60 to 64	>=50
												0	Single insulin	Yes	No	No	Yes	No	Yes	Yes	No	Not at all	Not at all	Not at all	Not at all	Not at all	Not at all	Not at all	Not at all	Not at all		No	No	No	No	No	Yes	Yes	<=650ETB	>=95cm	1 to 2	25.0 to 29.9kg/m2	>=127mg/dl	5 to 6	<=8 years	<=8 years	No diabetic complication	60 to 64	>=50
												6	Oral hypoglycemic	No	Yes	No	No	Yes	No	Yes	No	Several days	Not at all	Several days	Nearly every day	Not at all	Several days	Not at all	Not at all	Not at all	Some what difficult	No	No	No	No	No	No	No	<=650ETB	<95cm	No co-morbid disease	<=24.9kg/m2	>=127mg/dl	5 to 6	9 to 16 years	9 to 16 years	1 to 2	<=59	<=44
												5	Single insulin	No	Yes	No	No	No	No	No	No	Several days	Several days	Several days	Several days	Several days	Not at all	Not at all	Not at all	Not at all	Very difficult	Yes	Yes	No	No	No	No	No	651-1400ETB	<95cm	No co-morbid disease	25.0 to 29.9kg/m2	>=127mg/dl	<=4	9 to 16 years	9 to 16 years	1 to 2	<=59	<=44
												9	Oral hypoglycemic	No	Yes	No	Yes	Yes	Yes	I don't know	Yes	Several days	Several days	More than half the days	Nearly every day	Several days	Several days	Not at all	Not at all	Not at all	Very difficult	No	No	No	No	No	No	No	651-1400ETB	>=95cm	No co-morbid disease	25.0 to 29.9kg/m2	101-126mg/dl	5 to 6	<=8 years	<=8 years	1 to 2	<=59	45 to 49
												6	Insulin plus oral hypoglycemic	No	Yes	No	No	No	Yes	Yes	No	Not at all	Not at all	Several days	More than half the days	Nearly every day	Not at all	Not at all	Not at all	Not at all	Very difficult	No	No	No	No	No	No	No	<=650ETB	<95cm	No co-morbid disease	25.0 to 29.9kg/m2	>=127mg/dl	5 to 6	<=8 years	<=8 years	1 to 2	<=59	<=44
												11	Oral hypoglycemic	No	No	Yes	No	No	Yes	I don't know	No	Not at all	Several days	Nearly every day	Nearly every day	Several days	Nearly every day	Not at all	Not at all	Not at all	Very difficult	No	No	No	No	No	No	Yes	<=650ETB	>=95cm	No co-morbid disease	<=24.9kg/m2	>=127mg/dl	5 to 6	<=8 years	<=8 years	1 to 2	>=65	>=50
												9	Insulin plus oral hypoglycemic	Yes	Yes	Yes	Yes	No	I don't know	Yes	No	Several days	Several days	Nearly every day	Nearly every day	Several days	Not at all	Not at all	Not at all	Not at all	Very difficult	No	No	No	No	No	No	No	>=1401ETB	>=95cm	1 to 2	>=30 kg/m2	>=127mg/dl	>=7	9 to 16 years	9 to 16 years	1 to 2	<=59	45 to 49
												3	Oral hypoglycemic	Yes	No	No	No	No	Yes	Yes	No	Several days	Not at all	Several days	Several days	Not at all	Not at all	Not at all	Not at all	Not at all	Some what difficult	No	No	No	No	No	No	No	>=1401ETB	<95cm	1 to 2	<=24.9kg/m2	>=127mg/dl	5 to 6	9 to 16 years	9 to 16 years	No diabetic complication	<=59	<=44
												1	Oral hypoglycemic	Yes	Yes	No	No	No	No	I don't know	No	Several days	Not at all	Not at all	Not at all	Not at all	Not at all	Not at all	Not at all	Not at all	Some what difficult	Yes	No	No	No	No	No	No	>=1401ETB	<95cm	1 to 2	25.0 to 29.9kg/m2	>=127mg/dl	<=4	<=8 years	<=8 years	1 to 2	<=59	45 to 49
												2	Oral hypoglycemic	No	Yes	No	No	No	Yes	No	No	Not at all	Several days	Not at all	Not at all	Not at all	Not at all	Several days	Not at all	Not at all	Some what difficult	No	Yes	No	No	No	No	No	>=1401ETB	<95cm	No co-morbid disease	<=24.9kg/m2	>=127mg/dl	5 to 6	>=17 years	>=17 years	1 to 2	<=59	<=44
												9	Oral hypoglycemic	Yes	Yes	No	Yes	No	I don't know	Yes	Yes	Not at all	Not at all	Nearly every day	Several days	Nearly every day	Several days	Not at all	Not at all	Several days	Very difficult	No	No	No	No	No	Yes	Yes	<=650ETB	>=95cm	1 to 2	25.0 to 29.9kg/m2	>=127mg/dl	>=7	<=8 years	<=8 years	>=3	>=65	>=50
												5	Single insulin	Yes	No	No	No	No	Yes	Yes	No	Not at all	Not at all	Several days	Nearly every day	Not at all	Not at all	Several days	Not at all	Not at all	Some what difficult	Yes	Yes	No	No	No	No	No	651-1400ETB	>=95cm	1 to 2	25.0 to 29.9kg/m2	101-126mg/dl	>=7	>=17 years	>=17 years	1 to 2	60 to 64	<=44
												5	Combined insulin	No	Yes	No	No	Yes	Yes	Yes	Yes	Not at all	Several days	Not at all	Several days	Not at all	Nearly every day	Not at all	Not at all	Not at all	Some what difficult	No	No	No	No	No	No	No	651-1400ETB	<95cm	No co-morbid disease	<=24.9kg/m2	>=127mg/dl	<=4	>=17 years	>=17 years	1 to 2	<=59	<=44
												1	Oral hypoglycemic	Yes	No	No	No	No	No	No	Yes	Not at all	Not at all	Not at all	Several days	Not at all	Not at all	Not at all	Not at all	Not at all	Not difficult at all	Yes	No	No	No	No	Yes	Yes	651-1400ETB	<95cm	1 to 2	<=24.9kg/m2	>=127mg/dl	5 to 6	>=17 years	>=17 years	1 to 2	>=65	45 to 49
												1	Oral hypoglycemic	No	No	No	No	Yes	Yes	Yes	No	Not at all	Not at all	Not at all	Several days	Not at all	Not at all	Not at all	Not at all	Not at all	Some what difficult	No	No	No	No	No	No	No	<=650ETB	<95cm	No co-morbid disease	<=24.9kg/m2	<=100mg/dl	<=4	<=8 years	<=8 years	No diabetic complication	<=59	<=44
												2	Single insulin	No	No	No	No	Yes	Yes	Yes	No	Not at all	Not at all	Not at all	Several days	Not at all	Not at all	Several days	Not at all	Not at all	Some what difficult	No	No	No	No	No	No	Yes	>=1401ETB	<95cm	No co-morbid disease	<=24.9kg/m2	<=100mg/dl	<=4	9 to 16 years	9 to 16 years	No diabetic complication	<=59	45 to 49
												3	Single insulin	No	No	No	Yes	Yes	Yes	Yes	No	Several days	Not at all	Several days	Several days	Not at all	Not at all	Not at all	Not at all	Not at all	Some what difficult	No	No	No	No	No	No	No	651-1400ETB	<95cm	No co-morbid disease	<=24.9kg/m2	<=100mg/dl	<=4	9 to 16 years	9 to 16 years	No diabetic complication	<=59	<=44
												6	Oral hypoglycemic	Yes	No	No	Yes	No	Yes	No	No	Several days	Several days	Nearly every day	Several days	Not at all	Not at all	Not at all	Not at all	Not at all	Very difficult	Yes	No	No	No	No	Yes	No	651-1400ETB	<95cm	1 to 2	<=24.9kg/m2	101-126mg/dl	5 to 6	<=8 years	<=8 years	No diabetic complication	<=59	<=44
												6	Oral hypoglycemic	Yes	No	No	No	No	No	I don't know	No	Not at all	Not at all	Nearly every day	Nearly every day	Not at all	Not at all	Not at all	Not at all	Not at all	Not difficult at all	No	No	No	No	No	Yes	No	651-1400ETB	>=95cm	1 to 2	25.0 to 29.9kg/m2	>=127mg/dl	5 to 6	<=8 years	<=8 years	No diabetic complication	60 to 64	>=50
												2	Insulin plus oral hypoglycemic	Yes	No	No	No	Yes	Yes	Yes	No	Not at all	Several days	Not at all	Several days	Not at all	Not at all	Not at all	Not at all	Not at all	Some what difficult	No	No	No	No	No	Yes	No	<=650ETB	>=95cm	1 to 2	25.0 to 29.9kg/m2	>=127mg/dl	>=7	9 to 16 years	9 to 16 years	No diabetic complication	<=59	<=44
												6	Oral hypoglycemic	Yes	No	No	No	No	Yes	Yes	No	Not at all	Not at all	Several days	Several days	Several days	Nearly every day	Not at all	Not at all	Not at all	Very difficult	Yes	Yes	Yes	No	No	Yes	Yes	<=650ETB	<95cm	>=3	<=24.9kg/m2	>=127mg/dl	5 to 6	9 to 16 years	9 to 16 years	1 to 2	60 to 64	>=50
												1	Oral hypoglycemic	No	No	No	Yes	Yes	Yes	Yes	No	Several days	Not at all	Not at all	Not at all	Not at all	Not at all	Not at all	Not at all	Not at all	Some what difficult	No	No	No	Yes	No	No	Yes	651-1400ETB	>=95cm	1 to 2	>=30 kg/m2	>=127mg/dl	>=7	<=8 years	<=8 years	No diabetic complication	60 to 64	>=50
												14	Oral hypoglycemic	Yes	No	Yes	Yes	Yes	Yes	Yes	No	More than half the days	Not at all	Nearly every day	Nearly every day	Several days	Nearly every day	More than half the days	Not at all	Not at all	Very difficult	No	No	No	No	No	No	Yes	<=650ETB	>=95cm	1 to 2	25.0 to 29.9kg/m2	<=100mg/dl	5 to 6	>=17 years	>=17 years	1 to 2	>=65	>=50
												13	Oral hypoglycemic	No	No	No	Yes	Yes	Yes	Yes	No	Several days	Nearly every day	Nearly every day	Nearly every day	Not at all	Nearly every day	Not at all	Not at all	Not at all	Very difficult	No	No	No	No	Yes	No	Yes	<=650ETB	>=95cm	1 to 2	>=30 kg/m2	101-126mg/dl	5 to 6	<=8 years	<=8 years	No diabetic complication	<=59	>=50
												8	Oral hypoglycemic	Yes	Yes	No	No	Yes	Yes	Yes	Yes	Not at all	Nearly every day	Nearly every day	More than half the days	Not at all	Not at all	Not at all	Not at all	Not at all	Very difficult	No	No	Yes	No	No	No	No	<=650ETB	<95cm	1 to 2	<=24.9kg/m2	>=127mg/dl	>=7	<=8 years	<=8 years	1 to 2	<=59	45 to 49
												4	Single insulin	Yes	Yes	No	Yes	Yes	No	No	Yes	Several days	More than half the days	Not at all	Several days	Not at all	Not at all	Not at all	Not at all	Not at all	Some what difficult	No	Yes	No	No	No	No	Yes	<=650ETB	>=95cm	1 to 2	<=24.9kg/m2	>=127mg/dl	5 to 6	>=17 years	>=17 years	>=3	<=59	<=44
												6	Insulin plus oral hypoglycemic	Yes	Yes	No	No	No	Yes	Yes	Yes	Not at all	Not at all	Several days	Nearly every day	More than half the days	Not at all	Not at all	Not at all	Not at all	Some what difficult	No	No	Yes	No	No	No	No	651-1400ETB	>=95cm	>=3	25.0 to 29.9kg/m2	>=127mg/dl	>=7	>=17 years	>=17 years	1 to 2	<=59	<=44
												3	Single insulin	No	No	No	No	No	No	Yes	No	Several days	Not at all	Not at all	Several days	Not at all	Several days	Not at all	Not at all	Not at all	Some what difficult	Yes	No	No	No	No	No	Yes	<=650ETB	>=95cm	No co-morbid disease	25.0 to 29.9kg/m2	<=100mg/dl	<=4	9 to 16 years	9 to 16 years	No diabetic complication	<=59	<=44
												10	Oral hypoglycemic	Yes	No	No	Yes	Yes	Yes	No	No	Not at all	Nearly every day	Nearly every day	More than half the days	Not at all	More than half the days	Not at all	Not at all	Not at all	Very difficult	No	No	No	No	No	Yes	Yes	<=650ETB	>=95cm	>=3	25.0 to 29.9kg/m2	101-126mg/dl	>=7	9 to 16 years	9 to 16 years	No diabetic complication	>=65	>=50
												1	Single insulin	Yes	No	No	No	No	No	Yes	No	Not at all	Not at all	Not at all	Not at all	Several days	Not at all	Not at all	Not at all	Not at all	Some what difficult	Yes	No	No	No	No	No	No	<=650ETB	<95cm	1 to 2	<=24.9kg/m2	>=127mg/dl	5 to 6	>=17 years	>=17 years	No diabetic complication	<=59	<=44
												7	Oral hypoglycemic	Yes	No	No	Yes	No	Yes	I don't know	No	Several days	Not at all	Nearly every day	Nearly every day	Not at all	Not at all	Not at all	Not at all	Not at all	Not difficult at all	Yes	No	No	No	No	Yes	No	651-1400ETB	<95cm	1 to 2	<=24.9kg/m2	>=127mg/dl	>=7	9 to 16 years	<=8 years	No diabetic complication	>=65	>=50
												1	Oral hypoglycemic	Yes	No	No	No	No	Yes	Yes	No	Not at all	Not at all	Not at all	Several days	Not at all	Not at all	Not at all	Not at all	Not at all	Not difficult at all	No	Yes	No	No	No	No	Yes	>=1401ETB	<95cm	1 to 2	<=24.9kg/m2	>=127mg/dl	5 to 6	9 to 16 years	9 to 16 years	1 to 2	<=59	45 to 49
												7	Single insulin	No	No	No	No	Yes	Yes	Yes	No	Not at all	Not at all	More than half the days	Nearly every day	Not at all	More than half the days	Not at all	Not at all	Not at all	Some what difficult	Yes	No	No	No	No	No	Yes	651-1400ETB	>=95cm	No co-morbid disease	>=30 kg/m2	<=100mg/dl	<=4	9 to 16 years	9 to 16 years	No diabetic complication	<=59	<=44
Mean	55.95833333	43.90530303	1428.064394	68.17424242	98.85606061	163.8333333	167.0416667	25.44393939	12.00757576	5.083333333	11.78787879	5.234848485
Median	56	44	750	68	99	164	146.5	24.95	11	5	11	4
Mode	60	44	500	65	99	163	120	25.5	10	2	12	1
Standard deviation	10.90776441	10.85067945	1715.19064	10.16045231	11.10462133	8.966407566	73.33238313	3.689733044	7.923876665	2.458878984	7.860555828	4.563292021
Minimum	27	20	100	37	54	143	50	14.8	1	1	1	0
Maximum	82	71	10000	102	135	186	484	37.7	40	15	40	24
Variance	118.9793245	117.7372446	2941878.931	103.2347911	123.3126148	80.39646465	5377.638415	13.61412994	62.7878214	6.046085859	61.78833792	20.82363407
[truncated: 1 more columns]
